# Supplementary material for: Epigenetic aging signatures in mice livers are slowed by dwarfism, calorie restriction and rapamycin treatment
Source: Genome Biol. 2017 Mar 28;18:57. doi: 10.1186/s13059-017-1186-2 (PMC5371228; doi:10.1186/s13059-017-1186-2)
Supplement: Supplementary file 2 — Descriptions of sequencing data used to construct a mouse epigenetic-aging model. Tables describing the samples used to train and test the mouse epigenetic-aging model, and detailed alignment statistics corresponding to the samples used for analyses related to Figs 2 and 3. (XLSX 93 kb) [file 13059_2017_1186_MOESM2_ESM.xlsx]

## Sheet: Datasets used summary
Dataset	Study	Mouse strains	Sequencing	Number used in training (total)	Number used in test (untreated)	Number used in test (treated)	Ages (months)	Total samples used	doi
Reizel et al.	GSE60012	C57BL6	RRBS	99	0	0	0.2, 0.7, 1.8, 4.6, 6.4, 7.1	99	http://dx.doi.org/10.1101/gad.259309.115
Cannon et al.	GSE52266	C57BL6	RRBS	0	38	0	2.1	38	http://dx.doi.org/10.1371/journal.pone.0090335
Gravina et al.	SRA344045	C57BL6	WGBS	4	0	0	4, 26	4	http://dx.doi.org/10.1186/s13059-016-1011-3
This study	GSE89275	Ames	WGBS	2	6	8	2, 22	16
This study	GSE89275	UM-HET3	WGBS	2	6	8	2, 22	16

## Sheet: Public data detailed
Sample	Run	Sequencing Methodolgy	Sequencing Study	Training or Test	Long lived	Total Reads	Aligned Uniquely	Unaligned	Non Unique	Failed Seqs	Mapping efficiency	Total C's Analysed	Meth in CpG	Meth in CHG	Meth in CHH	% meth in CpG	% meth in CHG	% meth in CHH	Average reads per CpG	Average % covered per contig	Average reads per CpG considered
SRS501496	SRR1028454	RRBS-SE	PRJNA227314	Test	FALSE	1561473	1027487	139347	394639	0	0.658	13453588	982439	13321	27341	0.334	0.004	0.004	5.6956	0.0763158	100.219
SRS501496	SRR1028455	RRBS-SE	PRJNA227314	Test	FALSE	1630141	1081146	136080	412915	0	0.663	14162543	1027519	13574	28326	0.331	0.004	0.004	5.6956	0.0763158	100.219
SRS501495	SRR1028451	RRBS-SE	PRJNA227314	Test	FALSE	1743858	1121756	158915	463187	0	0.643	14428782	1101248	13818	29874	0.362	0.004	0.004	5.74696	0.0778868	109.368
SRS501503	SRR1028475	RRBS-SE	PRJNA227314	Test	FALSE	1790469	1150523	185693	454253	0	0.643	14978772	1103834	14632	29649	0.34	0.004	0.004	6.1041	0.0778853	111.381
SRS501495	SRR1028452	RRBS-SE	PRJNA227314	Test	FALSE	1816459	1178528	154663	483268	0	0.649	15178648	1150940	14507	31114	0.359	0.004	0.004	5.74696	0.0778868	109.368
SRS501503	SRR1028476	RRBS-SE	PRJNA227314	Test	FALSE	1865980	1207998	181817	476165	0	0.647	15756334	1151506	15194	31361	0.336	0.004	0.004	6.1041	0.0778853	111.381
SRS501468	SRR1028371	RRBS-SE	PRJNA227314	Test	FALSE	2022763	1281411	240479	500873	0	0.633	16578773	1229864	15945	36053	0.361	0.004	0.004	5.98827	0.0763774	91.3439
SRS501468	SRR1028370	RRBS-SE	PRJNA227314	Test	FALSE	2054763	1287439	264269	503055	0	0.627	16669931	1240227	16137	36128	0.362	0.004	0.004	5.98827	0.0763774	91.3439
SRS501504	SRR1028478	RRBS-SE	PRJNA227314	Test	FALSE	2085953	1344395	196431	545127	0	0.644	17569034	1277790	16418	35234	0.336	0.004	0.004	7.10331	0.0786942	126.988
SRS501504	SRR1028479	RRBS-SE	PRJNA227314	Test	FALSE	2174494	1411355	192054	571085	0	0.649	18474319	1332667	17119	36815	0.333	0.004	0.004	7.10331	0.0786942	126.988
SRS501489	SRR1028433	RRBS-SE	PRJNA227314	Test	FALSE	2277912	1323211	423870	530831	0	0.581	17326371	1281441	16471	34870	0.342	0.004	0.004	7.00365	0.0779268	121.397
SRS501489	SRR1028434	RRBS-SE	PRJNA227314	Test	FALSE	2341714	1388631	398167	554916	0	0.593	18218540	1338496	17155	35988	0.339	0.004	0.004	7.00365	0.0779268	121.397
SRS501496	SRR1028453	RRBS-SE	PRJNA227314	Test	FALSE	2371957	1602006	164431	605520	0	0.675	21188173	1520828	20670	41654	0.324	0.004	0.004	5.6956	0.0763158	100.219
SRS501468	SRR1028369	RRBS-SE	PRJNA227314	Test	FALSE	2549246	1659413	242243	647590	0	0.651	21633488	1618271	21308	47136	0.361	0.004	0.004	5.98827	0.0763774	91.3439
SRS501480	SRR1028406	RRBS-SE	PRJNA227314	Test	FALSE	2599928	1701105	237305	661518	0	0.654	21749726	1653322	20606	46420	0.376	0.004	0.004	7.05343	0.0905537	127.947
SRS501503	SRR1028474	RRBS-SE	PRJNA227314	Test	FALSE	2634890	1758931	186269	689690	0	0.668	23132700	1677203	22162	45167	0.329	0.004	0.004	6.1041	0.0778853	111.381
SRS501495	SRR1028450	RRBS-SE	PRJNA227314	Test	FALSE	2672703	1740471	222277	709955	0	0.651	22613929	1699033	21535	45626	0.352	0.004	0.004	5.74696	0.0778868	109.368
SRS501480	SRR1028407	RRBS-SE	PRJNA227314	Test	FALSE	2709612	1784385	233128	692099	0	0.659	22862058	1721919	21349	48110	0.372	0.004	0.004	7.05343	0.0905537	127.947
SRS501507	SRR1028488	RRBS-SE	PRJNA227314	Test	FALSE	2710294	1815455	226166	668673	0	0.67	23836481	1719852	23513	49448	0.335	0.004	0.004	8.35593	0.0827916	150.182
SRS501507	SRR1028487	RRBS-SE	PRJNA227314	Test	FALSE	2731693	1817611	243350	670732	0	0.665	23847264	1724152	23846	49888	0.336	0.004	0.004	8.35593	0.0827916	150.182
SRS501485	SRR1028421	RRBS-SE	PRJNA227314	Test	FALSE	2754347	1821447	264883	668017	0	0.661	23510303	1660683	22717	48751	0.337	0.004	0.004	7.46735	0.09743	140.203
SRS501485	SRR1028422	RRBS-SE	PRJNA227314	Test	FALSE	2874236	1910606	262812	700818	0	0.665	24720670	1735576	23921	51234	0.334	0.004	0.004	7.46735	0.09743	140.203
SRS501500	SRR1028466	RRBS-SE	PRJNA227314	Test	FALSE	2907623	1922414	257882	727327	0	0.661	25348501	1816406	27395	55399	0.323	0.005	0.004	8.73475	0.0840442	162.542
SRS501500	SRR1028467	RRBS-SE	PRJNA227314	Test	FALSE	2927839	1902273	307223	718343	0	0.65	25041081	1797072	27040	54136	0.323	0.005	0.004	8.73475	0.0840442	162.542
SRS501489	SRR1028432	RRBS-SE	PRJNA227314	Test	FALSE	3097959	1996268	309896	791795	0	0.644	26409952	1920976	24718	51618	0.331	0.004	0.004	7.00365	0.0779268	121.397
SRS501504	SRR1028477	RRBS-SE	PRJNA227314	Test	FALSE	3119395	2072591	220082	826722	0	0.664	27377252	1954033	25776	53671	0.325	0.004	0.004	7.10331	0.0786942	126.988
SRS501490	SRR1028436	RRBS-SE	PRJNA227314	Test	FALSE	3143947	2038846	305418	799683	0	0.648	26402127	1977731	27123	58949	0.35	0.004	0.004	9.53547	0.0819558	181.593
SRS501493	SRR1028445	RRBS-SE	PRJNA227314	Test	FALSE	3161769	1994635	387436	779698	0	0.631	26367877	1879554	28205	57952	0.321	0.004	0.004	8.98366	0.0845584	176.163
SRS501502	SRR1028472	RRBS-SE	PRJNA227314	Test	FALSE	3166745	2060005	313434	793306	0	0.651	26556960	2020123	28223	61551	0.364	0.004	0.004	8.96537	0.0850205	176.102
SRS501505	SRR1028481	RRBS-SE	PRJNA227314	Test	FALSE	3179533	2009767	358368	811398	0	0.632	26006228	1935004	26642	58895	0.353	0.004	0.004	8.55183	0.0835068	170.107
SRS501493	SRR1028446	RRBS-SE	PRJNA227314	Test	FALSE	3185031	1968513	445418	771100	2	0.618	25977847	1849746	27789	56506	0.32	0.004	0.004	8.98366	0.0845584	176.163
SRS501505	SRR1028482	RRBS-SE	PRJNA227314	Test	FALSE	3197499	1984717	410243	802539	0	0.621	25643865	1906193	26818	57787	0.352	0.004	0.004	8.55183	0.0835068	170.107
SRS501490	SRR1028437	RRBS-SE	PRJNA227314	Test	FALSE	3214921	2080579	309585	824757	0	0.647	26934805	2008545	27471	59697	0.349	0.004	0.004	9.53547	0.0819558	181.593
SRS501502	SRR1028473	RRBS-SE	PRJNA227314	Test	FALSE	3241859	2106025	318605	817229	0	0.65	27153620	2059692	28567	62558	0.363	0.004	0.004	8.96537	0.0850205	176.102
SRS501501	SRR1028469	RRBS-SE	PRJNA227314	Test	FALSE	3270298	2069593	349133	851572	0	0.633	25892643	2091310	27017	62244	0.417	0.004	0.004	8.64087	0.0796137	169.198
SRS501482	SRR1028413	RRBS-SE	PRJNA227314	Test	FALSE	3309492	2213147	273214	823131	0	0.669	28423598	2071825	28215	61791	0.353	0.004	0.004	8.25026	0.0977884	175.526
SRS501482	SRR1028412	RRBS-SE	PRJNA227314	Test	FALSE	3324075	2209745	291013	823317	0	0.665	28375035	2073420	28162	62106	0.353	0.004	0.004	8.25026	0.0977884	175.526
SRS501501	SRR1028470	RRBS-SE	PRJNA227314	Test	FALSE	3348703	2115007	356497	877199	0	0.632	26457897	2129937	27164	63226	0.416	0.004	0.004	8.64087	0.0796137	169.198
SRS501500	SRR1028465	RRBS-SE	PRJNA227314	Test	FALSE	3448655	2332878	241967	873810	0	0.676	30983449	2216849	33825	68096	0.319	0.005	0.004	8.73475	0.0840442	162.542
SRS501507	SRR1028486	RRBS-SE	PRJNA227314	Test	FALSE	3504211	2389452	237035	877724	0	0.682	31584532	2285916	31682	65384	0.333	0.004	0.004	8.35593	0.0827916	150.182
SRS501498	SRR1028460	RRBS-SE	PRJNA227314	Test	FALSE	3560154	2319168	335144	905842	0	0.651	30636967	2207415	33781	67884	0.32	0.005	0.004	10.5818	0.0852184	212.667
SRS501498	SRR1028461	RRBS-SE	PRJNA227314	Test	FALSE	3585856	2289840	399337	896679	0	0.639	30187344	2175566	33347	66617	0.319	0.005	0.004	10.5818	0.0852184	212.667
SRS501493	SRR1028444	RRBS-SE	PRJNA227314	Test	FALSE	3628002	2387063	311880	929059	0	0.658	31780873	2260677	34149	69486	0.316	0.004	0.004	8.98366	0.0845584	176.163
SRS501505	SRR1028480	RRBS-SE	PRJNA227314	Test	FALSE	3651185	2442478	225808	982899	0	0.669	31826764	2381261	33208	71962	0.351	0.004	0.004	8.55183	0.0835068	170.107
SRS501470	SRR1028379	RRBS-SE	PRJNA227314	Test	FALSE	3674997	2282772	514437	877788	0	0.621	29792312	2181113	31644	68715	0.341	0.004	0.004	10.4032	0.0850605	209.257
SRS501494	SRR1028449	RRBS-SE	PRJNA227314	Test	FALSE	3693511	2407080	397425	889006	0	0.652	31676527	2274061	30668	64617	0.334	0.004	0.004	10.5928	0.0861247	192.737
SRS501471	SRR1028376	RRBS-SE	PRJNA227314	Test	FALSE	3715283	2377392	394843	943048	0	0.64	30771938	2276466	32346	67929	0.345	0.004	0.004	10.7981	0.0866447	208.961
SRS501492	SRR1028443	RRBS-SE	PRJNA227314	Test	FALSE	3729316	2422085	384712	922519	0	0.649	31903990	2265716	31598	67907	0.328	0.004	0.004	10.7812	0.08578	214.504
SRS501494	SRR1028448	RRBS-SE	PRJNA227314	Test	FALSE	3736213	2410857	431767	893589	0	0.645	31719100	2278041	30680	64707	0.334	0.004	0.004	10.5928	0.0861247	192.737
SRS501470	SRR1028380	RRBS-SE	PRJNA227314	Test	FALSE	3751964	2349511	492802	909651	0	0.626	30652873	2236506	32259	70003	0.34	0.004	0.004	10.4032	0.0850605	209.257
SRS501492	SRR1028442	RRBS-SE	PRJNA227314	Test	FALSE	3763372	2423157	412009	928206	1	0.644	31920386	2266465	31821	68253	0.327	0.004	0.004	10.7812	0.08578	214.504
SRS501480	SRR1028405	RRBS-SE	PRJNA227314	Test	FALSE	3772935	2552801	241596	978538	0	0.677	32976844	2462056	30973	69129	0.364	0.004	0.004	7.05343	0.0905537	127.947
SRS501471	SRR1028377	RRBS-SE	PRJNA227314	Test	FALSE	3833998	2452627	402291	979080	0	0.64	31736310	2341950	32741	69771	0.344	0.004	0.004	10.7981	0.0866447	208.961
SRS501478	SRR1028401	RRBS-SE	PRJNA227314	Test	FALSE	3853001	2529001	375407	948593	0	0.656	31451967	2363117	30676	72444	0.402	0.004	0.004	7.40409	0.105862	138.012
SRS501478	SRR1028400	RRBS-SE	PRJNA227314	Test	FALSE	3872110	2525923	395700	950487	1	0.652	31411708	2361727	30628	73202	0.402	0.004	0.004	7.40409	0.105862	138.012
SRS501506	SRR1028484	RRBS-SE	PRJNA227314	Test	FALSE	3903563	2581312	359699	962552	0	0.661	34170740	2448965	36625	73296	0.321	0.004	0.004	11.2365	0.0881495	218.839
SRS501506	SRR1028485	RRBS-SE	PRJNA227314	Test	FALSE	3929089	2552499	422748	953842	0	0.65	33723364	2420603	36222	72697	0.321	0.004	0.004	11.2365	0.0881495	218.839
SRS501487	SRR1028427	RRBS-SE	PRJNA227314	Test	FALSE	4043227	2703215	338919	1001093	0	0.669	35090039	2557588	36740	76221	0.343	0.004	0.004	9.46891	0.102553	200.873
SRS501476	SRR1028395	RRBS-SE	PRJNA227314	Test	FALSE	4049682	2702007	326207	1021468	0	0.667	34582820	2400025	34424	75363	0.337	0.004	0.004	8.6667	0.110316	192
SRS501487	SRR1028428	RRBS-SE	PRJNA227314	Test	FALSE	4065320	2668955	404928	991437	0	0.657	34572542	2513149	36249	74306	0.341	0.004	0.004	9.46891	0.102553	200.873
SRS501502	SRR1028471	RRBS-SE	PRJNA227314	Test	FALSE	4084053	2758838	269457	1055758	1	0.676	35903969	2735743	38751	82774	0.359	0.005	0.004	8.96537	0.0850205	176.102
SRS501476	SRR1028394	RRBS-SE	PRJNA227314	Test	FALSE	4086521	2706009	352113	1028399	0	0.662	34627302	2407228	34722	75831	0.337	0.004	0.004	8.6667	0.110316	192
SRS501488	SRR1028430	RRBS-SE	PRJNA227314	Test	FALSE	4088496	2595323	459848	1033325	0	0.635	33001874	2619188	33467	75138	0.398	0.004	0.004	10.8136	0.0834542	202.292
SRS501485	SRR1028420	RRBS-SE	PRJNA227314	Test	FALSE	4142660	2838158	270776	1033726	0	0.685	37032574	2576268	35046	75040	0.326	0.004	0.004	7.46735	0.09743	140.203
SRS501491	SRR1028440	RRBS-SE	PRJNA227314	Test	FALSE	4152123	2718126	412423	1021574	0	0.655	35391506	2629590	34381	77897	0.358	0.004	0.004	11.593	0.0854147	221.99
SRS501484	SRR1028418	RRBS-SE	PRJNA227314	Test	FALSE	4153769	2706723	407191	1039855	0	0.652	33962075	2599711	35414	81310	0.389	0.004	0.004	9.22046	0.0990289	207.307
SRS501490	SRR1028435	RRBS-SE	PRJNA227314	Test	FALSE	4173021	2794150	284338	1094533	0	0.67	36513222	2736783	38237	81624	0.345	0.004	0.004	9.53547	0.0819558	181.593
SRS501488	SRR1028431	RRBS-SE	PRJNA227314	Test	FALSE	4188665	2664452	452630	1071583	0	0.636	33883373	2678126	33884	76665	0.397	0.004	0.004	10.8136	0.0834542	202.292
SRS501491	SRR1028439	RRBS-SE	PRJNA227314	Test	FALSE	4193524	2718624	446743	1028157	0	0.648	35388016	2630497	34419	77470	0.358	0.004	0.004	11.593	0.0854147	221.99
SRS501501	SRR1028468	RRBS-SE	PRJNA227314	Test	FALSE	4197224	2787273	275173	1134778	0	0.664	35125152	2862495	37020	84850	0.416	0.004	0.004	8.64087	0.0796137	169.198
SRS501498	SRR1028459	RRBS-SE	PRJNA227314	Test	FALSE	4209479	2825971	287379	1096129	0	0.671	37617155	2701505	41719	83447	0.315	0.005	0.004	10.5818	0.0852184	212.667
SRS501484	SRR1028419	RRBS-SE	PRJNA227314	Test	FALSE	4274073	2782621	416945	1074507	0	0.651	34916134	2659745	35913	82824	0.387	0.004	0.004	9.22046	0.0990289	207.307
SRS501472	SRR1028382	RRBS-SE	PRJNA227314	Test	FALSE	4383553	2888406	382226	1112921	0	0.659	37925911	2785899	39713	83192	0.339	0.004	0.004	12.0522	0.0891158	244.238
SRS501472	SRR1028383	RRBS-SE	PRJNA227314	Test	FALSE	4410395	2857812	450899	1101684	0	0.648	37477716	2752846	39382	82148	0.338	0.004	0.004	12.0522	0.0891158	244.238
SRS501482	SRR1028411	RRBS-SE	PRJNA227314	Test	FALSE	4457885	3041026	286782	1130077	0	0.682	39339809	2886619	39388	85220	0.351	0.004	0.004	8.25026	0.0977884	175.526
SRS501506	SRR1028483	RRBS-SE	PRJNA227314	Test	FALSE	4507157	3090997	271126	1145034	0	0.686	41190642	2957010	44538	88958	0.318	0.005	0.004	11.2365	0.0881495	218.839
SRS501473	SRR1028385	RRBS-SE	PRJNA227314	Test	FALSE	4629625	3038663	547486	1043476	0	0.656	39820608	2810051	41220	89402	0.329	0.004	0.004	12.541	0.09413	249.272
SRS501494	SRR1028447	RRBS-SE	PRJNA227314	Test	FALSE	4642250	3116792	376350	1149108	0	0.671	41271901	2978756	39997	83847	0.333	0.004	0.004	10.5928	0.0861247	192.737
SRS501492	SRR1028441	RRBS-SE	PRJNA227314	Test	FALSE	4650941	3118513	339353	1193075	0	0.671	41365537	2946374	41492	87571	0.326	0.004	0.004	10.7812	0.08578	214.504
SRS501487	SRR1028426	RRBS-SE	PRJNA227314	Test	FALSE	4706455	3250970	259814	1195671	0	0.691	42514642	3092461	44995	92291	0.338	0.004	0.004	9.46891	0.102553	200.873
SRS501470	SRR1028378	RRBS-SE	PRJNA227314	Test	FALSE	4728977	3095902	455444	1177631	0	0.655	40800275	2980564	44136	93292	0.335	0.005	0.004	10.4032	0.0850605	209.257
SRS501473	SRR1028386	RRBS-SE	PRJNA227314	Test	FALSE	4742068	3127715	533229	1081124	0	0.66	40952351	2879875	41883	91285	0.329	0.004	0.004	12.541	0.09413	249.272
SRS501481	SRR1028410	RRBS-SE	PRJNA227314	Test	FALSE	4799271	3250876	373629	1174766	0	0.677	41475444	3096837	40292	92486	0.375	0.004	0.004	10.5528	0.105743	233.601
SRS501481	SRR1028409	RRBS-SE	PRJNA227314	Test	FALSE	4833884	3257483	398378	1178023	0	0.674	41544892	3105203	40420	92826	0.375	0.004	0.004	10.5528	0.105743	233.601
SRS501478	SRR1028399	RRBS-SE	PRJNA227314	Test	FALSE	4853885	3285607	327076	1241202	1	0.677	41099676	3135637	40387	94298	0.406	0.004	0.004	7.40409	0.105862	138.012
SRS501471	SRR1028375	RRBS-SE	PRJNA227314	Test	FALSE	5130443	3421914	359778	1348751	0	0.667	44696854	3312747	47173	99455	0.34	0.004	0.004	10.7981	0.0866447	208.961
SRS501472	SRR1028381	RRBS-SE	PRJNA227314	Test	FALSE	5193183	3521962	322296	1348925	1	0.678	46580986	3426496	49055	103173	0.336	0.004	0.004	12.0522	0.0891158	244.238
SRS501476	SRR1028393	RRBS-SE	PRJNA227314	Test	FALSE	5216665	3538793	332895	1344977	1	0.678	45605287	3189523	45753	98951	0.336	0.004	0.004	8.6667	0.110316	192
SRS501488	SRR1028429	RRBS-SE	PRJNA227314	Test	FALSE	5223067	3474598	381257	1367212	0	0.665	44570495	3543729	46077	101246	0.393	0.004	0.004	10.8136	0.0834542	202.292
SRS501484	SRR1028417	RRBS-SE	PRJNA227314	Test	FALSE	5314757	3591565	356836	1366356	0	0.676	45503123	3487790	48263	109303	0.384	0.005	0.004	9.22046	0.0990289	207.307
SRS501491	SRR1028438	RRBS-SE	PRJNA227314	Test	FALSE	5318088	3563430	412428	1342230	0	0.67	46709634	3493306	46277	102381	0.357	0.004	0.004	11.593	0.0854147	221.99
SRS501499	SRR1028463	RRBS-SE	PRJNA227314	Test	FALSE	5437432	3600392	479131	1357909	0	0.662	46583851	3429946	47459	99512	0.348	0.004	0.004	13.8542	0.0984716	280.144
SRS501477	SRR1028397	RRBS-SE	PRJNA227314	Test	FALSE	5595413	3710085	485624	1399704	0	0.663	47454818	3451827	49560	109921	0.353	0.004	0.004	11.9622	0.112866	275.153
SRS501499	SRR1028464	RRBS-SE	PRJNA227314	Test	FALSE	5605616	3706117	495206	1404293	1	0.661	47948137	3517118	48987	101600	0.347	0.004	0.004	13.8542	0.0984716	280.144
SRS501477	SRR1028398	RRBS-SE	PRJNA227314	Test	FALSE	5755644	3812941	496470	1446233	0	0.662	48762190	3530223	50722	112166	0.352	0.004	0.004	11.9622	0.112866	275.153
SRS501474	SRR1028388	RRBS-SE	PRJNA227314	Test	FALSE	5942676	3841236	596432	1505008	0	0.646	49687395	3732600	51911	113321	0.356	0.004	0.004	15.8204	0.0918905	347.376
SRS501486	SRR1028425	RRBS-SE	PRJNA227314	Test	FALSE	6103008	4168306	467061	1467641	0	0.683	53761815	3939047	51750	114225	0.36	0.004	0.004	13.0515	0.114436	295.625
SRS501474	SRR1028389	RRBS-SE	PRJNA227314	Test	FALSE	6114962	3950065	604703	1560194	0	0.646	51076279	3823396	52549	115868	0.356	0.004	0.004	15.8204	0.0918905	347.376
SRS501473	SRR1028384	RRBS-SE	PRJNA227314	Test	FALSE	6133716	4216863	476222	1440631	0	0.687	55798828	3942839	58993	124930	0.324	0.004	0.004	12.541	0.09413	249.272
SRS501486	SRR1028424	RRBS-SE	PRJNA227314	Test	FALSE	6152426	4181484	498129	1472813	0	0.68	53920004	3959082	52431	115086	0.36	0.004	0.004	13.0515	0.114436	295.625
SRS501481	SRR1028408	RRBS-SE	PRJNA227314	Test	FALSE	6197358	4279704	376116	1541538	0	0.691	54979598	4126299	53974	121700	0.372	0.004	0.004	10.5528	0.105743	233.601
SRS501475	SRR1028391	RRBS-SE	PRJNA227314	Test	FALSE	6327151	4271851	455602	1599698	0	0.675	55746514	3938237	60205	120937	0.319	0.005	0.004	13.8975	0.114049	329.178
SRS501475	SRR1028392	RRBS-SE	PRJNA227314	Test	FALSE	6347872	4207508	564878	1575486	0	0.663	54820676	3868425	59568	118897	0.318	0.005	0.004	13.8975	0.114049	329.178
SRS501499	SRR1028462	RRBS-SE	PRJNA227314	Test	FALSE	7157333	4890941	429470	1836922	1	0.683	63887176	4700778	66583	135800	0.342	0.004	0.004	13.8542	0.0984716	280.144
SRS501479	SRR1028404	RRBS-SE	PRJNA227314	Test	FALSE	7220602	4828870	609953	1781779	0	0.669	62288808	4539247	61030	133672	0.355	0.004	0.004	14.3865	0.119439	349.825
SRS501479	SRR1028403	RRBS-SE	PRJNA227314	Test	FALSE	7276001	4837294	648360	1790347	1	0.665	62402829	4555307	61246	135587	0.355	0.004	0.004	14.3865	0.119439	349.825
SRS501475	SRR1028390	RRBS-SE	PRJNA227314	Test	FALSE	7282486	5017313	399781	1865392	0	0.689	65962367	4647324	72292	144626	0.315	0.005	0.004	13.8975	0.114049	329.178
SRS501477	SRR1028396	RRBS-SE	PRJNA227314	Test	FALSE	7415796	5049845	478572	1887379	0	0.681	65223279	4729245	69092	149869	0.346	0.004	0.004	11.9622	0.112866	275.153
SRS501474	SRR1028387	RRBS-SE	PRJNA227314	Test	FALSE	7873644	5262473	575258	2035913	0	0.668	68759105	5124196	72870	156424	0.347	0.004	0.004	15.8204	0.0918905	347.376
SRS501486	SRR1028423	RRBS-SE	PRJNA227314	Test	FALSE	8121590	5606033	552120	1963437	0	0.69	72827644	5354617	70673	153221	0.357	0.004	0.004	13.0515	0.114436	295.625
SRS501479	SRR1028402	RRBS-SE	PRJNA227314	Test	FALSE	9196062	6291545	576421	2328096	1	0.684	81718290	5987235	81109	175952	0.353	0.004	0.004	14.3865	0.119439	349.825
SRS501483	SRR1028416	RRBS-SE	PRJNA227314	Test	FALSE	9809576	6715127	746991	2347458	2	0.685	85462168	5087144	79621	181724	0.294	0.004	0.004	13.4036	0.172553	441.971
SRS501483	SRR1028415	RRBS-SE	PRJNA227314	Test	FALSE	9880783	6730010	794491	2356282	3	0.681	85587171	5110029	80671	182589	0.294	0.004	0.004	13.4036	0.172553	441.971
SRS501483	SRR1028414	RRBS-SE	PRJNA227314	Test	FALSE	12687914	8815860	796408	3075646	3	0.695	113060758	6763639	107069	238816	0.292	0.004	0.004	13.4036	0.172553	441.971
SRS1270923	SRR3136665	WGBS-SE	PRJNA310298	Not used	FALSE	21196602	20786021	355122	55459	1	0.981	199459163	6914467	287999	1707874	0.637	0.006	0.012	1.24882	0.353814	Not used
SRS1270920	SRR3136667	WGBS-SE	PRJNA310298	Not used	FALSE	31863135	31228952	553646	80537	0	0.98	300870855	10408762	402604	2503235	0.688	0.005	0.012	1.31421	0.465654	Not used
SRS1270922	SRR3136670	WGBS-SE	PRJNA310298	Train	FALSE	58898032	54830660	3956415	110957	3	0.931	938483818	38578271	1495734	7117079	0.691	0.006	0.011	2.64122	0.854385	9.26136
SRS1270919	SRR3136668	WGBS-SE	PRJNA310298	Train	FALSE	68545773	67225720	1117168	202885	2	0.981	627657195	22834565	859535	5485344	0.681	0.005	0.013	1.79923	0.753996	4.65968
SRS672494	SRR1534525	RRBS-PE	PRJNA257275	Train	FALSE	5982656	4086352	873636	1022668	0	0.683	231768920	7636779	67652	118747	0.131	0.001	0.001	12.5957	0.122229	226.498
SRS672495	SRR1534524	RRBS-PE	PRJNA257275	Train	FALSE	8071641	5591306	1409852	1070483	0	0.693	277688131	13225501	61885	144387	0.278	0.001	0.001	9.621	0.136462	120.479
SRS672491	SRR1534521	RRBS-PE	PRJNA257275	Train	FALSE	14163124	9889790	2375173	1898161	0	0.698	492752624	22972400	116314	286829	0.276	0.001	0.001	15.693	0.149878	216.99
SRS672489	SRR1534520	RRBS-PE	PRJNA257275	Train	FALSE	7821489	5416705	1416879	987905	0	0.693	269379307	12280162	60069	143166	0.265	0.001	0.001	9.62045	0.135096	121.513
SRS672493	SRR1534523	RRBS-PE	PRJNA257275	Train	FALSE	7765383	5496257	1149777	1119349	0	0.708	273036276	12709899	62717	156383	0.263	0.001	0.001	9.90377	0.133018	128.092
SRS672492	SRR1534522	RRBS-PE	PRJNA257275	Train	FALSE	7530452	5633602	860531	1036319	0	0.748	282849464	12760562	65891	166439	0.249	0.001	0.001	10.6346	0.133193	134.822
SRS672499	SRR1534529	RRBS-PE	PRJNA257275	Train	FALSE	11471388	7804942	1942809	1723637	0	0.68	392734686	20329807	231418	290500	0.304	0.002	0.001	12.6483	0.147829	176.05
SRS672497	SRR1534528	RRBS-PE	PRJNA257275	Train	FALSE	10209395	7270264	1617479	1321652	0	0.712	363535233	19440779	453582	1451901	0.329	0.005	0.007	11.4971	0.143448	114.63
SRS672532	SRR1534562	RRBS-PE	PRJNA257275	Train	FALSE	10664479	7813862	1171315	1679302	0	0.733	414486946	19816738	138401	305077	0.25	0.001	0.001	14.0084	0.153582	223.557
SRS672574	SRR1534604	RRBS-PE	PRJNA257275	Train	FALSE	12865695	9594873	1392691	1878131	0	0.746	476481882	24499212	103268	268702	0.316	0.001	0.001	14.1428	0.155121	187.27
SRS672576	SRR1534605	RRBS-PE	PRJNA257275	Train	FALSE	9247823	6762784	1113353	1371686	0	0.731	336629920	16866745	73430	190012	0.308	0.001	0.001	10.6676	0.145411	123.921
SRS672575	SRR1534606	RRBS-PE	PRJNA257275	Train	FALSE	12054347	8248341	1922356	1883650	0	0.684	378912122	18355858	90532	221552	0.301	0.001	0.001	12.9443	0.150053	187.349
SRS672578	SRR1534607	RRBS-PE	PRJNA257275	Train	FALSE	19747480	13448793	3308032	2990655	0	0.681	610902981	30053963	155602	380755	0.306	0.001	0.001	18.777	0.165861	290.204
SRS672570	SRR1534600	RRBS-PE	PRJNA257275	Train	FALSE	13908809	10264167	1676128	1968514	0	0.738	509891128	25799480	116690	312397	0.324	0.001	0.001	13.989	0.163961	166.039
SRS672571	SRR1534601	RRBS-PE	PRJNA257275	Train	FALSE	12218545	9038224	1440470	1739851	0	0.74	449669884	22478322	101245	272891	0.322	0.001	0.001	12.3899	0.162806	148.706
SRS672572	SRR1534602	RRBS-PE	PRJNA257275	Train	FALSE	9725791	7207287	1134378	1384126	0	0.741	358729255	18103607	79885	215626	0.316	0.001	0.001	10.7506	0.152875	121.143
SRS672573	SRR1534603	RRBS-PE	PRJNA257275	Train	FALSE	14354431	10670108	1636610	2047713	0	0.743	528431019	26822418	119122	326392	0.321	0.001	0.001	14.6278	0.16463	183.034
SRS672577	SRR1534608	RRBS-PE	PRJNA257275	Train	FALSE	8606266	5960930	1426686	1218650	0	0.693	274552529	12580509	64267	160095	0.28	0.001	0.001	10.2331	0.137273	137.092
SRS672579	SRR1534609	RRBS-PE	PRJNA257275	Train	FALSE	15300331	10128880	2921643	2249808	0	0.662	497286339	23224743	105500	249622	0.293	0.001	0.001	15.1775	0.157321	214.472
SRS672496	SRR1534526	RRBS-PE	PRJNA257275	Train	FALSE	14471786	10160977	2573897	1736912	1	0.702	505960817	26184300	640749	2064889	0.336	0.005	0.007	13.3113	0.165345	134.04
SRS672560	SRR1534590	RRBS-PE	PRJNA257275	Train	FALSE	11394910	8383419	1364616	1646875	0	0.736	414852609	20358299	84283	218687	0.311	0.001	0.001	11.4641	0.162308	125.743
SRS672561	SRR1534591	RRBS-PE	PRJNA257275	Not used	FALSE	273256	195841	40618	36797	0	0.717	9761694	472047	2925	8231	0.3	0.001	0.001	1.28602	0.0349989	Not used
SRS672562	SRR1534592	RRBS-PE	PRJNA257275	Not used	FALSE	352026	248502	57048	46476	0	0.706	11957069	597528	3630	9357	0.328	0.001	0.001	1.31924	0.0393963	Not used
SRS672563	SRR1534593	RRBS-PE	PRJNA257275	Train	FALSE	12365730	9106623	1462393	1796714	0	0.736	452943833	22950060	111498	306456	0.321	0.001	0.001	13.0214	0.158484	167.448
SRS672564	SRR1534594	RRBS-PE	PRJNA257275	Train	FALSE	10760865	7960362	1172051	1628452	0	0.74	394056192	20068145	84237	218156	0.316	0.001	0.001	11.8839	0.15014	128.502
SRS672566	SRR1534595	RRBS-PE	PRJNA257275	Train	FALSE	11482692	8490384	1278738	1713570	0	0.739	423037865	21723782	103437	276844	0.315	0.001	0.001	13.0962	0.149687	172.506
SRS672565	SRR1534596	RRBS-PE	PRJNA257275	Train	FALSE	7269629	5139660	1173974	955995	0	0.707	232152940	10920099	55352	135146	0.296	0.001	0.001	8.75982	0.134502	105.739
SRS672567	SRR1534597	RRBS-PE	PRJNA257275	Train	FALSE	6545728	4738437	955118	852173	0	0.724	228630931	7028314	36210	81600	0.154	0.001	0.001	9.97402	0.138426	155.031
SRS672568	SRR1534598	RRBS-PE	PRJNA257275	Train	FALSE	19757640	12996507	3747637	3013496	0	0.658	639320055	30418366	141762	347375	0.301	0.001	0.001	19.0251	0.162749	274.641
SRS672569	SRR1534599	RRBS-PE	PRJNA257275	Train	FALSE	9737153	6397020	1875808	1464325	0	0.657	314647671	14913950	74065	184744	0.297	0.001	0.001	10.4045	0.147034	142.732
SRS672582	SRR1534611	RRBS-PE	PRJNA257275	Train	FALSE	11527503	8309473	1385869	1832161	0	0.721	382296107	18460521	92531	222500	0.294	0.001	0.001	13.2294	0.149748	181.615
SRS672580	SRR1534610	RRBS-PE	PRJNA257275	Train	FALSE	11371441	7703909	2244160	1423372	0	0.677	374707928	16836746	83592	211257	0.286	0.001	0.001	12.2674	0.147726	152.06
SRS672583	SRR1534614	RRBS-PE	PRJNA257275	Train	FALSE	13000765	8545557	2575742	1879466	0	0.657	420181360	19214486	94889	232668	0.284	0.001	0.001	13.6487	0.151846	184.725
SRS672488	SRR1534518	RRBS-PE	PRJNA257275	Train	FALSE	7823838	5787165	895880	1140793	0	0.74	305868770	13381860	90718	177831	0.233	0.001	0.001	11.4375	0.139392	161.635
SRS672490	SRR1534519	RRBS-PE	PRJNA257275	Train	FALSE	11891381	8629647	1526654	1735080	0	0.726	434673948	21063855	84475	178257	0.282	0.001	0.001	14.1641	0.14792	199.985
SRS672484	SRR1534514	RRBS-PE	PRJNA257275	Train	FALSE	15286248	11041968	1944353	2299927	0	0.722	595011652	24390104	168933	324714	0.205	0.001	0.001	21.0893	0.155971	387.736
SRS672485	SRR1534515	RRBS-PE	PRJNA257275	Train	FALSE	10362966	7616909	1173450	1572607	0	0.735	403152078	17454845	115139	219928	0.225	0.001	0.001	14.2155	0.149327	226.937
SRS672487	SRR1534516	RRBS-PE	PRJNA257275	Train	FALSE	17197718	12488943	2088680	2620095	0	0.726	666185193	27821155	190251	366288	0.216	0.001	0.001	22.3817	0.159614	389.183
SRS672486	SRR1534517	RRBS-PE	PRJNA257275	Train	FALSE	12021149	8757184	1407477	1856488	0	0.728	453142435	22211785	143677	287047	0.283	0.001	0.001	14.5807	0.151336	211.36
SRS672548	SRR1534578	RRBS-PE	PRJNA257275	Train	FALSE	7899628	5486493	1384870	1028265	0	0.695	273610025	14004359	60730	158265	0.337	0.001	0.001	8.40263	0.144589	68.6459
SRS672549	SRR1534579	RRBS-PE	PRJNA257275	Train	FALSE	7045111	4621940	1472088	951083	0	0.656	230696125	12068442	42281	100066	0.329	0.001	0.001	7.83746	0.135159	76.6838
SRS672541	SRR1534572	RRBS-PE	PRJNA257275	Train	FALSE	6524311	4675354	840037	1008920	0	0.717	216328784	10481200	41149	86287	0.292	0.001	0.001	8.28023	0.136051	110.035
SRS672542	SRR1534573	RRBS-PE	PRJNA257275	Train	FALSE	7967802	5575297	1150053	1242452	0	0.7	280105748	11309460	45874	92996	0.226	0.001	0.001	10.1749	0.145471	147.715
SRS672540	SRR1534570	RRBS-PE	PRJNA257275	Train	FALSE	11400144	5530148	4829156	1040840	3	0.485	261715814	13433667	59422	152657	0.357	0.001	0.001	4.58046	0.232577	85.2352
SRS672543	SRR1534571	RRBS-PE	PRJNA257275	Train	FALSE	14587161	9180679	4147362	1259120	3	0.629	390707384	16994946	93602	281158	0.459	0.001	0.001	2.434	0.414931	44.2568
SRS672547	SRR1534576	RRBS-PE	PRJNA257275	Train	FALSE	12379856	8375104	2380888	1623864	0	0.677	416323502	20675123	71507	166176	0.316	0.001	0.001	12.4091	0.151834	121.249
SRS672546	SRR1534577	RRBS-PE	PRJNA257275	Train	FALSE	11234524	7968232	1829068	1437224	0	0.709	401008813	20582136	66162	151926	0.334	0.001	0.001	11.6516	0.155233	106.586
SRS672544	SRR1534574	RRBS-PE	PRJNA257275	Train	FALSE	3190840	2292676	477343	420821	0	0.719	116118315	4913307	21259	45324	0.237	0.001	0.001	5.35393	0.116067	57.5814
SRS672545	SRR1534575	RRBS-PE	PRJNA257275	Train	FALSE	3232785	2434041	354610	444134	0	0.753	126163000	5508543	28073	59049	0.242	0.001	0.001	5.25682	0.122181	58.8372
SRS672557	SRR1534587	RRBS-PE	PRJNA257275	Train	FALSE	9069889	6349122	1305544	1415223	0	0.7	294372166	13701379	69497	173432	0.286	0.001	0.001	10.8236	0.140242	144.751
SRS672555	SRR1534585	RRBS-PE	PRJNA257275	Train	FALSE	7175686	5073727	994924	1107035	0	0.707	261147499	12764926	56900	112362	0.286	0.001	0.001	8.4623	0.151528	131.81
SRS672554	SRR1534584	RRBS-PE	PRJNA257275	Train	FALSE	4344753	3198222	449894	696637	0	0.736	162584000	8059499	41487	80404	0.292	0.001	0.001	5.74326	0.137533	77.2447
SRS672552	SRR1534583	RRBS-PE	PRJNA257275	Train	FALSE	1765272	1329789	188673	246810	0	0.753	61197900	2709664	11667	26451	0.267	0.001	0.001	3.42434	0.0919632	27.7038
SRS672553	SRR1534582	RRBS-PE	PRJNA257275	Train	FALSE	6164727	4289081	913459	962187	0	0.696	197663772	9445256	39842	87926	0.291	0.001	0.001	7.1112	0.141067	93.4905
SRS672551	SRR1534581	RRBS-PE	PRJNA257275	Train	FALSE	6170626	4198547	1022721	949358	0	0.68	192438794	9443201	37973	79523	0.305	0.001	0.001	7.30312	0.134026	95.8111
SRS672559	SRR1534589	RRBS-PE	PRJNA257275	Train	FALSE	17409371	11468013	3511645	2429713	0	0.659	562712456	25355319	121540	300679	0.28	0.001	0.001	17.1518	0.160507	248.654
SRS672558	SRR1534588	RRBS-PE	PRJNA257275	Train	FALSE	6407143	4479001	951741	976401	0	0.699	206925640	9646750	49270	121707	0.288	0.001	0.001	8.03806	0.131125	99.3449
SRS672538	SRR1534569	RRBS-PE	PRJNA257275	Train	FALSE	9345755	6652360	1354567	1338828	0	0.712	329774249	16729460	70260	182026	0.322	0.001	0.001	9.9336	0.152648	114.761
SRS672539	SRR1534568	RRBS-PE	PRJNA257275	Train	FALSE	21149848	14508121	4765340	1876387	6	0.686	561217126	21810224	127079	413576	0.555	0.001	0.001	1.9244	0.539887	31.7771
SRS672530	SRR1534561	RRBS-PE	PRJNA257275	Train	FALSE	18315107	13077338	2245047	2992722	0	0.714	664945712	33682967	230928	548671	0.307	0.001	0.001	18.9581	0.162696	280.128
SRS672531	SRR1534560	RRBS-PE	PRJNA257275	Train	FALSE	11582095	8509058	1226001	1847036	0	0.735	444203677	21621461	148484	339287	0.274	0.001	0.001	14.0867	0.156234	205.688
SRS672533	SRR1534563	RRBS-PE	PRJNA257275	Train	FALSE	9670343	7180549	1110215	1379579	0	0.743	359088673	17565210	79740	213884	0.311	0.001	0.001	10.4094	0.156337	116.188
SRS672535	SRR1534565	RRBS-PE	PRJNA257275	Train	FALSE	8792868	6439540	999848	1353480	0	0.732	321948962	16201672	68101	176843	0.305	0.001	0.001	10.1894	0.146555	121.558
SRS672534	SRR1534564	RRBS-PE	PRJNA257275	Train	FALSE	11770171	8639785	1443044	1687342	0	0.734	432288484	21926246	101414	275002	0.318	0.001	0.001	12.544	0.158812	155.081
SRS672537	SRR1534567	RRBS-PE	PRJNA257275	Train	FALSE	10069632	7083774	1586882	1398976	0	0.703	350627457	17822128	63842	154148	0.326	0.001	0.001	10.0195	0.156816	116.565
SRS672536	SRR1534566	RRBS-PE	PRJNA257275	Train	FALSE	8841105	6394425	1118734	1327946	0	0.723	327973189	16058873	80599	174122	0.286	0.001	0.001	10.2816	0.155589	153.716
SRS672524	SRR1534554	RRBS-PE	PRJNA257275	Train	FALSE	13882755	9796238	2006169	2080348	0	0.706	494207835	24209609	284504	368289	0.295	0.002	0.001	15.6372	0.151782	198.716
SRS672525	SRR1534555	RRBS-PE	PRJNA257275	Train	FALSE	6105118	4351251	906435	847432	0	0.713	217797704	10501748	126430	163056	0.286	0.002	0.001	7.94116	0.132332	83.9256
SRS672526	SRR1534556	RRBS-PE	PRJNA257275	Train	FALSE	10840961	7498477	1741872	1600612	0	0.692	378848425	18759020	218250	274538	0.295	0.002	0.001	12.4271	0.147388	170.66
SRS672527	SRR1534557	RRBS-PE	PRJNA257275	Train	FALSE	10480653	7370403	1593120	1517130	0	0.703	368552328	17732587	211490	272343	0.286	0.002	0.001	11.7291	0.149823	144.981
SRS672521	SRR1534551	RRBS-PE	PRJNA257275	Train	FALSE	15257783	10783311	2556049	1918423	0	0.707	536061193	27133899	134081	336890	0.328	0.001	0.001	14.5554	0.164696	147.616
SRS672522	SRR1534552	RRBS-PE	PRJNA257275	Train	FALSE	14127735	9620244	2758976	1748515	0	0.681	478597577	23552814	106551	260841	0.301	0.001	0.001	13.9311	0.157843	150.204
SRS672523	SRR1534553	RRBS-PE	PRJNA257275	Train	FALSE	5808020	4213942	632399	961679	0	0.726	209981877	10975977	69190	143501	0.316	0.001	0.001	7.22409	0.136877	84.0169
SRS672550	SRR1534580	RRBS-PE	PRJNA257275	Train	FALSE	8569796	5429099	2225301	915396	0	0.634	249292382	11438553	45508	118137	0.324	0.001	0.001	4.75187	0.203895	72.1701
SRS672514	SRR1534543	RRBS-PE	PRJNA257275	Train	FALSE	14845778	10775639	1926166	2143973	0	0.726	543172710	24668470	126734	307091	0.254	0.001	0.001	17.5668	0.154007	266.468
SRS672510	SRR1534542	RRBS-PE	PRJNA257275	Train	FALSE	9900377	7294313	1096844	1509220	0	0.737	381788473	17487555	117455	234642	0.256	0.001	0.001	13.1207	0.147086	182.796
SRS672512	SRR1534541	RRBS-PE	PRJNA257275	Train	FALSE	11232177	8230985	1293942	1707250	0	0.733	436260251	19784378	136151	273751	0.243	0.001	0.001	15.3405	0.148826	233.869
SRS672511	SRR1534540	RRBS-PE	PRJNA257275	Train	FALSE	13383153	9921581	1462646	1998926	0	0.741	520024020	23749676	164571	339136	0.248	0.001	0.001	17.4997	0.153445	259.562
SRS672517	SRR1534547	RRBS-PE	PRJNA257275	Train	FALSE	9907577	6984096	1628548	1294933	0	0.705	346860447	15292443	74029	173714	0.247	0.001	0.001	11.9237	0.142099	159.168
SRS672516	SRR1534546	RRBS-PE	PRJNA257275	Train	FALSE	13469757	9412290	2127649	1929818	0	0.699	470946522	21238742	96727	225490	0.248	0.001	0.001	16.0857	0.147204	243.768
SRS672515	SRR1534545	RRBS-PE	PRJNA257275	Train	FALSE	8873774	6319853	1399867	1154054	0	0.712	323131867	11160313	51426	113653	0.173	0.001	0.001	12.6469	0.139534	187.318
SRS672513	SRR1534544	RRBS-PE	PRJNA257275	Train	FALSE	14258011	9882783	2387932	1987296	0	0.693	496896348	21855700	104505	241675	0.245	0.001	0.001	16.0645	0.154093	251.851
SRS672519	SRR1534548	RRBS-PE	PRJNA257275	Train	FALSE	7905459	5645274	1152435	1107750	0	0.714	279945518	13338792	57448	127368	0.276	0.001	0.001	9.68707	0.138335	115.589
SRS672528	SRR1534558	RRBS-PE	PRJNA257275	Train	FALSE	10801623	7929641	1170087	1701895	0	0.734	420614038	20062003	142871	326131	0.255	0.001	0.001	14.3189	0.15246	223.198
SRS672529	SRR1534559	RRBS-PE	PRJNA257275	Train	FALSE	13999261	9950306	1796279	2252676	0	0.711	508789262	25498135	165657	381747	0.295	0.001	0.001	15.1023	0.157879	217.575
SRS672506	SRR1534536	RRBS-PE	PRJNA257275	Train	FALSE	11913160	8759948	1252229	1900983	0	0.735	461204234	23107688	165196	377919	0.279	0.001	0.001	15.1477	0.151561	228.476
SRS672508	SRR1534537	RRBS-PE	PRJNA257275	Train	FALSE	9747213	7196797	1011415	1539001	0	0.738	378440878	18686389	134614	304801	0.273	0.001	0.001	12.7247	0.148192	177.846
SRS672504	SRR1534534	RRBS-PE	PRJNA257275	Train	FALSE	10190024	7606159	1013916	1569949	0	0.746	395226913	19453481	132806	303114	0.28	0.001	0.001	12.9651	0.148437	168.098
SRS672505	SRR1534535	RRBS-PE	PRJNA257275	Train	FALSE	15998257	11737403	1772348	2488506	0	0.734	626147927	28816025	209854	457989	0.238	0.001	0.001	21.0215	0.158934	377.464
SRS672503	SRR1534532	RRBS-PE	PRJNA257275	Train	FALSE	12819677	9167311	1869373	1782993	0	0.715	463663539	22404899	272055	348611	0.284	0.002	0.001	14.8782	0.15091	195.56
SRS672502	SRR1534533	RRBS-PE	PRJNA257275	Train	FALSE	9188001	6759227	951691	1477083	0	0.736	353827072	17718889	129636	286307	0.275	0.001	0.001	11.8555	0.148506	167.482
SRS672500	SRR1534530	RRBS-PE	PRJNA257275	Train	FALSE	6093414	4276704	841629	975081	0	0.702	216460893	11168393	129787	172700	0.309	0.002	0.001	7.57895	0.134946	86.3723
SRS672501	SRR1534531	RRBS-PE	PRJNA257275	Train	FALSE	17020780	12034294	2412594	2573892	0	0.707	604773346	29434064	350937	447526	0.285	0.002	0.001	17.9591	0.160167	248.248
SRS672520	SRR1534550	RRBS-PE	PRJNA257275	Train	FALSE	9557390	7144665	958620	1454105	0	0.748	366289602	17155111	127722	282325	0.251	0.001	0.001	12.4706	0.148474	168.373
SRS672556	SRR1534586	RRBS-PE	PRJNA257275	Train	FALSE	13184510	9188397	1858403	2137710	0	0.697	425708821	20279485	102133	254311	0.293	0.001	0.001	14.5472	0.149792	203.905
SRS672507	SRR1534538	RRBS-PE	PRJNA257275	Train	FALSE	16601026	12117852	2076645	2406529	0	0.73	651817976	26363257	188525	373318	0.201	0.001	0.001	22.7323	0.15891	414.055
SRS672509	SRR1534539	RRBS-PE	PRJNA257275	Train	FALSE	11922992	8624783	1568956	1729253	0	0.723	465753158	18551955	137304	272488	0.194	0.001	0.001	17.2434	0.152464	318.442
SRS672498	SRR1534527	RRBS-PE	PRJNA257275	Train	FALSE	11403983	8108779	1868373	1426831	0	0.711	406158676	21264808	483353	1566804	0.326	0.005	0.007	12.1163	0.150968	113.097
SRS672584	SRR1534613	RRBS-PE	PRJNA257275	Train	FALSE	9452700	6524125	1484812	1443763	0	0.69	301083255	14134816	69673	169604	0.288	0.001	0.001	10.8286	0.141604	146.684
SRS672581	SRR1534612	RRBS-PE	PRJNA257275	Train	FALSE	5218589	3650140	780921	787528	0	0.699	168615670	7896689	38087	90950	0.284	0.001	0.001	6.75615	0.127293	83.1192
SRS672646	SRR1534676	RRBS-PE	PRJNA257275	Not used	FALSE	358640519	272154239	62069188	24417092	368	0.759	7303679554	219721651	1665367	6531080	0.729	0.001	0.001	1.83189	0.898455	Not used
SRS672518	SRR1534549	RRBS-PE	PRJNA257275	Train	FALSE	25292275	18811740	2579919	3900616	0	0.744	981952832	49495503	356558	784311	0.279	0.001	0.001	29.7294	0.169156	502.787

## Sheet: Data here detailed
Sample	Sequencing Methodolgy	SequencingStudy	Long lived	Training or Test	Total Reads	Aligned Uniquely	Unaligned	Non Unique	Failed Seqs	Mapping Efficiency	Total C's Analysed	Meth in CpG	Meth in CHG	Meth in CHH	% meth in CpG	% meth in CHG	% meth in CHH	Average reads per CpG (mm9)	Average % covered per contig (mm9)	Unique CpG called in mm9	Unique CpG mapped to mm10	% Remapped	Average reads per CpG (mm10)	Average % covered per contig (mm10)	Average reads per CpG considered
1L_df_old	WGBS-PE	Ames	TRUE	Test	135500673	85701889	42647015	7151769	5057	0.632	3038389426	106468007	2556190	8483445	0.706	0.004	0.004	3.6982	0.861323	35462397	35460896	0.999958	3.62582	0.456082	18.2561
2L_df_old	WGBS-PE	Ames	TRUE	Test	138309778	93714797	36839689	7755292	5762	0.678	3341699519	107182674	3143669	10601606	0.7	0.004	0.004	3.68895	0.872638	35981009	35979452	0.999957	3.62015	0.462101	18.0505
3L_df_old	WGBS-PE	Ames	TRUE	Test	140161230	96232815	35848416	8079999	5597	0.686	3435402599	113096381	3733535	12371540	0.699	0.005	0.005	3.89188	0.884327	36483219	36481632	0.999957	3.80419	0.468202	19.6628
4L_df_old	WGBS-PE	Ames	TRUE	Test	137853907	93346058	36639449	7868400	5166	0.677	3329522418	110363778	2872181	9624779	0.703	0.004	0.004	3.80594	0.87949	36258606	36257050	0.999957	3.72935	0.465656	18.552
5L_N_old	WGBS-PE	Ames	FALSE	Test	145528322	102615063	34470696	8442563	6367	0.706	3651723541	115592778	3649559	12691700	0.709	0.004	0.005	3.91858	0.885825	36595203	36593631	0.999957	3.84176	0.468947	19.4291
6L_N_old	WGBS-PE	Ames	FALSE	Train	204987952	139026564	54490899	11470489	6946	0.679	4964034073	151756521	4890209	17211615	0.706	0.004	0.005	5.03858	0.884777	36506011	36504384	0.999955	4.89645	0.468391	21.0297
7L_N_old	WGBS-PE	Ames	FALSE	Test	133589929	85972603	40767853	6849473	4994	0.644	3063958844	98435124	2832770	9673931	0.704	0.004	0.004	3.42288	0.864374	35591817	35590288	0.999957	3.37125	0.457682	15.0012
8L_N_old	WGBS-PE	Ames	FALSE	Test	146544547	99239205	39252404	8052938	5787	0.678	3522995074	118269019	4208070	14256399	0.699	0.005	0.006	4.03139	0.889131	36695057	36693503	0.999958	3.93849	0.470705	20.7897
9L_df_young	WGBS-PE	Ames	TRUE	Test	145712572	92902562	45255855	7554155	4678	0.638	3272314723	116025545	3695679	12333951	0.706	0.004	0.005	3.94566	0.877184	36181471	36179954	0.999958	3.85274	0.464411	22.2663
10L_df_young	WGBS-PE	Ames	TRUE	Test	154641279	95233243	52232224	7175812	5739	0.616	3277205652	109937380	3197666	10823677	0.726	0.004	0.005	3.73383	0.866155	35659074	35657538	0.999957	3.65094	0.458542	19.571
11L_df_young	WGBS-PE	Ames	TRUE	Test	157696215	97590841	52329808	7775566	5945	0.619	3434666909	115914101	2974397	9991678	0.703	0.004	0.004	3.99957	0.889429	36686381	36684811	0.999957	3.90269	0.470879	24.3198
12L_df_young	WGBS-PE	Ames	TRUE	Test	142929213	94603706	40963755	7361752	5900	0.663	3341002175	108186488	2639923	8939538	0.717	0.004	0.004	3.69897	0.878035	36164313	36162727	0.999956	3.62759	0.464858	21.2755
13L_N_young	WGBS-PE	Ames	FALSE	Test	145156773	96464588	41111501	7580684	5541	0.666	3406594670	116441019	3001318	9766927	0.705	0.004	0.004	4.02216	0.882939	36421395	36419846	0.999957	3.93499	0.467443	21.3871
14L_N_young	WGBS-PE	Ames	FALSE	Test	158114438	105531057	44605436	7977945	5491	0.668	3707470471	126042499	2952081	9540321	0.709	0.003	0.004	4.23523	0.898037	37109492	37107895	0.999957	4.14819	0.475398	22.2852
15L_N_young	WGBS-PE	Ames	FALSE	Test	139175815	84479263	48014817	6681735	3429	0.607	2971647049	101240262	2459580	8067414	0.702	0.004	0.004	3.59289	0.867354	35686856	35685359	0.999958	3.51905	0.459239	18.3059
16L_N_young	WGBS-PE	Ames	FALSE	Train	133918578	82826468	44322185	6769925	4476	0.618	2929565303	96969073	2292703	7575565	0.696	0.003	0.004	3.43067	0.858921	35304011	35302481	0.999957	3.35893	0.454804	16.1156
Miller.CB1.Young.Rep1	WGBS-PE	UMHET3	FALSE	Test	65219355	46505175	13668545	5045635	24	0.713	1803443927	70106960	2336657	7358225	0.731	0.005	0.006	2.74288	0.739552	29755396	29754270	0.999962	2.70084	0.392966	18.8984
Miller.CB2.Young.Rep2	WGBS-PE	UMHET3	FALSE	Train	64762215	44544672	15109527	5108016	34	0.688	1734504047	71806496	2313911	7193093	0.737	0.005	0.006	2.84146	0.715262	28825251	28824210	0.999964	2.79686	0.380072	19.9948
Miller.CB3.Young.Rep3	WGBS-PE	UMHET3	FALSE	Test	66117727	44673556	16281765	5162406	44	0.676	1739446570	68953830	2058342	6374068	0.726	0.005	0.005	2.77297	0.722089	28934823	28933704	0.999961	2.7219	0.383679	20.9574
Miller.CB4.Young.Rep4	WGBS-PE	UMHET3	FALSE	Test	65664043	44587756	16030202	5046085	45	0.679	1736568453	67101799	2313128	7371048	0.737	0.005	0.006	2.63203	0.736716	29571395	29570207	0.99996	2.58622	0.391447	14.1969
Miller.CB6.Old.Rep1	WGBS-PE	UMHET3	FALSE	Test	65134621	46639067	13140325	5355229	31	0.716	1821151608	73210218	3570423	10945512	0.732	0.008	0.009	2.92287	0.729204	29307566	29306478	0.999963	2.87301	0.387458	14.3522
Miller.CB8.Old.Rep2	WGBS-PE	UMHET3	FALSE	Train	66414919	45252104	15777448	5385367	42	0.681	1749695446	75355558	3292903	9757917	0.743	0.007	0.008	3.07968	0.705497	28189553	28188443	0.999961	3.01611	0.374883	20.5329
Miller.CB9.Old.Rep3	WGBS-PE	UMHET3	FALSE	Test	65241982	44130793	16001091	5110098	23	0.676	1717998300	69069288	3012372	9278204	0.72	0.007	0.008	2.72704	0.712899	28675322	28674199	0.999961	2.6838	0.378828	15.9248
Miller.CB10.Old.Rep4	WGBS-PE	UMHET3	FALSE	Test	65483097	45737779	14748508	4996810	44	0.698	1772770189	74647784	3238612	9870555	0.735	0.007	0.008	3.08762	0.705695	28290798	28289702	0.999961	3.01354	0.374987	18.8713
Miller.CB12.Rapa.Rep1	WGBS-PE	UMHET3	TRUE	Test	65844258	45982102	14629935	5232221	35	0.698	1789988966	69973950	2719770	8446134	0.736	0.006	0.007	2.68902	0.727451	29329104	29327970	0.999961	2.65058	0.386531	16.8008
Miller.CB13.Rapa.Rep2	WGBS-PE	UMHET3	TRUE	Test	64718490	44350198	14840447	5527845	49	0.685	1724658835	69544548	2633413	8173880	0.736	0.006	0.007	2.74779	0.714025	28701540	28700428	0.999961	2.6973	0.379407	15.4594
Miller.CB14.Rapa.Rep3	WGBS-PE	UMHET3	TRUE	Test	66698574	46729131	14535348	5434095	21	0.701	1824584723	69074765	2823775	9029544	0.738	0.006	0.007	2.64723	0.739064	29837522	29836425	0.999963	2.61017	0.392722	17.8312
Miller.CB15.Rapa.Rep4	WGBS-PE	UMHET3	TRUE	Test	65480244	46375210	14204405	4900629	32	0.708	1804903052	69981715	2859745	8902574	0.735	0.006	0.007	2.79151	0.734588	29570249	29569084	0.999961	2.74211	0.390341	18.9363
Miller.CB16.CR.Rep1	WGBS-PE	UMHET3	TRUE	Test	66074342	45898537	14995140	5180665	27	0.695	1790962883	69408735	2399014	7455307	0.734	0.005	0.006	2.73792	0.733362	29648406	29647269	0.999962	2.69941	0.389668	16.806
Miller.CB17.CR.Rep2	WGBS-PE	UMHET3	TRUE	Test	65989130	44782662	15879999	5326469	48	0.679	1734313248	74075807	2279078	6952263	0.736	0.005	0.006	2.96078	0.713451	28547846	28546765	0.999962	2.89709	0.379107	17.7511
Miller.CB18.CR.Rep3	WGBS-PE	UMHET3	TRUE	Test	66543570	45080380	16215473	5247717	18	0.677	1760957991	71167894	2337420	7340604	0.74	0.005	0.006	2.73642	0.728195	29335438	29334277	0.99996	2.6968	0.386925	21.1461
Miller.CB19.CR.Rep4	WGBS-PE	UMHET3	TRUE	Test	61273655	41897623	14659513	4716519	35	0.684	1609257878	63879307	2319214	6941306	0.725	0.006	0.006	2.54971	0.682506	27444338	27443348	0.999964	2.50526	0.362649	17.3844
