# Supplementary material for: Epigenetic aging signatures in mice livers are slowed by dwarfism, calorie restriction and rapamycin treatment
Source: Genome Biol. 2017 Mar 28;18:57. doi: 10.1186/s13059-017-1186-2 (PMC5371228; doi:10.1186/s13059-017-1186-2)
Supplement: Supplementary file 3 — Epigenetic-aging model with weights in the units of log2(days) and nearest genes. The CpG sites displayed by chromosome:start:stop (0-based) with associated weights and the intercept. These units are in log2(age in days). The nearest genes, distance from nearest gene (bp), and/or overlapping histone/chromatin features are reported. The directionality refers to upstream or downstream relative to the reference sequence position. (XLSX 59 kb) [file 13059_2017_1186_MOESM3_ESM.xlsx]

## Sheet: MouseEpigeneticAgingModels_Weig
Additional File 3: Epigenetic-aging model with weights in the units of log2(days) and nearest genes
Chr:Start:Stop	Weights	Nearest gene(s)	Histone features	Nearest gene(s) distance (bp)	MGI gene name	MGI gene description
10:127750968:127750969	0.115239	ENSMUSG00000058396	Enhancers; H3K27ac; H3K36me3; H3K4me1; H3K4me3; H3K79me2; H3K9ac	0	Gpr182	G protein-coupled receptor 182
10:67548087:67548088	0.153033	ENSMUSG00000057134	Enhancers; H3K27ac; H3K4me1; H3K4me3; H3K79me2; H3K9ac	0	Ado	2-aminoethanethiol (cysteamine) dioxygenase
10:80810498:80810499	0.148354	ENSMUSG00000020216	H3K27me3	0	Jsrp1	junctional sarcoplasmic reticulum protein 1
10:80971848:80971849	-0.223936	ENSMUSG00000048240	Enhancers; H3K27ac; H3K4me1; H3K9ac	0	Gng7	guanine nucleotide binding protein (G protein), gamma 7
10:80971894:80971895	-0.686181	ENSMUSG00000048240	Enhancers; H3K27ac; H3K4me1; H3K9ac	0	Gng7	guanine nucleotide binding protein (G protein), gamma 7
10:81433835:81433836	-1.12041	ENSMUSG00000055053	DNase; Enhancers; H3K27ac; H3K4me1; H3K4me3; H3K79me2; H3K9ac	-2831	Nfic	nuclear factor I/C
10:81433878:81433879	-0.752581	ENSMUSG00000055053	DNase; Enhancers; H3K27ac; H3K4me1; H3K4me3; H3K79me2; H3K9ac	-2874	Nfic	nuclear factor I/C
10:94045465:94045466	-0.431972	ENSMUSG00000020021	Enhancers; H3K27ac; H3K36me3; H3K4me1; H3K79me2; H3K9ac	0	Fgd6	FYVE, RhoGEF and PH domain containing 6
11:100736335:100736336	-0.00281584	ENSMUSG00000019173	Enhancers; H3K27ac; H3K4me1; H3K4me3; H3K79me2; H3K9ac	0	Rab5c	RAB5C, member RAS oncogene family
11:101133279:101133280	-0.565461	ENSMUSG00000035198	H3K4me1	-6861	Tubg1	tubulin, gamma 1
11:102215609:102215610	-0.146807	ENSMUSG00000008855	Enhancers; H3K27ac; H3K4me1; H3K79me2; H3K9ac	0	Hdac5	histone deacetylase 5
11:114655827:114655828	-0.00296993	ENSMUSG00000057322	H3K27me3	12697	Rpl38	ribosomal protein L38
11:115066069:115066070	-0.0628009	ENSMUSG00000048498	H3K27ac; H3K4me3; H3K9ac	-3893	Cd300e	CD300e antigen
11:116108404:116108405	0.0273142	ENSMUSG00000020773	Enhancers; H3K27ac; H3K36me3; H3K4me1; H3K4me3; H3K79me2; H3K9ac	0	Trim47	tripartite motif-containing 47
11:118637843:118637844	-0.0191721	ENSMUSG00000025576	H3K27me3	0	Rbfox3	RNA binding protein, fox-1 homolog (C. elegans) 3
11:118637846:118637847	-0.00316796	ENSMUSG00000025576	H3K27me3	0	Rbfox3	RNA binding protein, fox-1 homolog (C. elegans) 3
11:119544919:119544920	-0.104636	ENSMUSG00000025582	H3K27me3	0	Nptx1	neuronal pentraxin 1
11:3291185:3291186	0.700681	ENSMUSG00000020453	Enhancers; H3K27ac; H3K4me1; H3K4me3; H3K79me2; H3K9ac	0	Patz1	POZ (BTB) and AT hook containing zinc finger 1
11:61342647:61342648	0.053708	ENSMUSG00000069855	Bivalent; H3K27me3; H3K4me1; H3K4me3; H3K9ac	0	Slc47a2	solute carrier family 47, member 2
1:164159335:164159336	-0.0506947	ENSMUSG00000026579	Enhancers; H3K27ac; H3K36me3; H3K4me1; H3K79me2; H3K9ac	0	F5	coagulation factor V
1:171216796:171216797	-0.0206074	ENSMUSG00000005677	Enhancers; H3K27ac; H3K36me3; H3K4me1; H3K4me3; H3K79me2; H3K9ac	0	Nr1i3	nuclear receptor subfamily 1, group I, member 3
12:103338153:103338154	-0.182222	ENSMUSG00000021200	Enhancers; H3K27ac; H3K4me1; H3K4me3; H3K9ac	0	Asb2	ankyrin repeat and SOCS box-containing 2
12:107903838:107903839	0.0432387	ENSMUSG00000048251	H3K27me3	6565	Bcl11b	B cell leukemia/lymphoma 11B
12:108353155:108353156	0.222698	ENSMUSG00000021259	H3K27me3	0	Cyp46a1	cytochrome P450, family 46, subfamily a, polypeptide 1
12:3374676:3374677	0.10119	ENSMUSG00000020668		0	Kif3c	kinesin family member 3C
12:58923974:58923975	0.0850977	ENSMUSG00000020986	H3K27me3	34409	Sec23a	SEC23A (S. cerevisiae)
13:107578115:107578116	0.0195727	ENSMUSG00000032846	H3K27ac	146503	Zswim6	zinc finger, SWIM domain containing 6
13:44334885:44334886	0.0902347	ENSMUSG00000038518	H3K27me3	394589	Jarid2	jumonji, AT rich interactive domain 2
13:55341414:55341415	0.000278947	ENSMUSG00000021484	H3K36me3	2419	Lman2	lectin, mannose-binding 2
13:65259194:65259195	-0.0358158	ENSMUSG00000074847	Bivalent; H3K27me3; H3K4me3	345	Gm10775	predicted gene 10775
13:74462802:74462803	-0.037516	ENSMUSG00000069208	DNase; H3K27ac; H3K4me3; H3K9ac	17715	Zfp825	zinc finger protein 825
14:122462908:122462909	0.356542	ENSMUSG00000041703	H3K27me3	0	Zic5	zinc finger protein of the cerebellum 5
14:122462918:122462919	0.0810525	ENSMUSG00000041703	H3K27me3	0	Zic5	zinc finger protein of the cerebellum 5
14:24823313:24823314	0.0244253	ENSMUSG00000025290	H3K27me3	-327168	Rps24	ribosomal protein S24
14:27428557:27428558	-0.0517044	ENSMUSG00000040651	Enhancers; H3K27ac; H3K4me1; H3K4me3; H3K9ac	290	D14Abb1e	DNA segment, Chr 14, Abbott 1 expressed
14:51922644:51922645	-0.316014	ENSMUSG00000068392	Enhancers; H3K27ac; H3K4me1	0	Rnase13	ribonuclease, RNase A family, 13 (non-active)
15:101930774:101930775	5.84101e-06	ENSMUSG00000061397	H3K27me3	0	Krt79	keratin 79
15:76400946:76400947	0.0617307	ENSMUSG00000022558	H3K36me3; H3K9ac	0	Heatr7a	HEAT repeat containing 7A
15:78409943:78409944	0.207798	ENSMUSG00000071711	DNase; Enhancers; H3K27ac; H3K4me1; H3K4me3; H3K79me2; H3K9ac	0	Mpst	mercaptopyruvate sulfurtransferase
15:81774947:81774948	0.224107	ENSMUSG00000022390	DNase; Enhancers; H3K27ac; H3K36me3; H3K4me1	0	Zc3h7b	zinc finger CCCH type containing 7B
16:11144118:11144119	-0.32229	ENSMUSG00000037965	DNase; H3K27me3; H3K36me3	0	Zc3h7a	zinc finger CCCH type containing 7 A
16:17798247:17798248	0.119341	ENSMUSG00000012017	Bivalent; Enhancers; H3K27ac; H3K27me3; H3K4me1; H3K4me3; H3K79me2; H3K9ac	0	Scarf2	scavenger receptor class F, member 2
16:30122698:30122699	0.164292	ENSMUSG00000022528	H3K27me3	-54903	Hes1	hairy and enhancer of split 1 (Drosophila)
16:95145739:95145740	0.0465558	ENSMUSG00000062609	H3K4me1	111819	Kcnj15	potassium inwardly-rectifying channel, subfamily J, member 15
17:24881426:24881427	0.0107383	ENSMUSG00000046070	Enhancers; H3K27ac; H3K36me3; H3K4me1; H3K4me3; H3K79me2; H3K9ac	0	Igfals	insulin-like growth factor binding protein, acid labile subunit
17:39844813:39844814	0.00247519	ENSMUSG00000031233	DNase	362205	Pgk2	phosphoglycerate kinase 2
17:39845405:39845406	0.00912864	ENSMUSG00000031233	DNase	361613	Pgk2	phosphoglycerate kinase 2
17:39845417:39845418	0.0724124	ENSMUSG00000031233	DNase	361601	Pgk2	phosphoglycerate kinase 2
17:39845980:39845981	0.004928	ENSMUSG00000031233	DNase	361038	Pgk2	phosphoglycerate kinase 2
17:39846122:39846123	0.028698	ENSMUSG00000031233	DNase	360896	Pgk2	phosphoglycerate kinase 2
17:39847343:39847344	0.112855	ENSMUSG00000031233	DNase	359675	Pgk2	phosphoglycerate kinase 2
17:39847444:39847445	0.0494259	ENSMUSG00000031233	DNase	359574	Pgk2	phosphoglycerate kinase 2
17:39847450:39847451	0.0420736	ENSMUSG00000031233	DNase	359568	Pgk2	phosphoglycerate kinase 2
17:45566500:45566501	-0.0930722	ENSMUSG00000037089	Enhancers; H3K27ac; H3K36me3; H3K4me1; H3K79me2; H3K9ac	0	Slc35b2	solute carrier family 35, member B2
17:46522122:46522123	0.302678	ENSMUSG00000040327	H3K9ac	0	Cul9	cullin 9
17:46522286:46522287	0.193591	ENSMUSG00000040327	H3K9ac	0	Cul9	cullin 9
17:46728815:46728816	-0.144638	ENSMUSG00000002769	H3K27ac; H3K36me3; H3K4me3; H3K79me2; H3K9ac	0	Gnmt	glycine N-methyltransferase
17:56154083:56154084	0.0273101	ENSMUSG00000044469	H3K4me1	8394	Tnfaip8l1	tumor necrosis factor, alpha-induced protein 8-like 1
17:65558686:65558687	0.117473	ENSMUSG00000045036	DNase	-17905	Tmem232	transmembrane protein 232
17:88160641:88160642	0.0396674	ENSMUSG00000005371	H3K27me3	-95351	Fbxo11	F-box protein 11
18:35931003:35931004	-0.0995682	ENSMUSG00000024347	Bivalent; H3K27me3; H3K4me3; H3K9ac	33827	Psd2	pleckstrin and Sec7 domain containing 2
18:37766939:37766940	0.0881331	ENSMUSG00000023036	Bivalent; H3K27me3; H3K4me1; H3K4me3; H3K79me2; H3K9ac	0	Pcdhga11	protocadherin gamma subfamily A, 11
18:60750657:60750658	-0.0286763	ENSMUSG00000054008	Enhancers; H3K27ac; H3K4me1; H3K79me2; H3K9ac	-2008	Ndst1	N-deacetylase/N-sulfotransferase (heparan glucosaminyl) 1
18:74880136:74880137	-0.0680891	ENSMUSG00000053846	H3K9ac	59186	Lipg	lipase, endothelial
18:77515936:77515937	0.0807927	ENSMUSG00000025427; ENSMUSG00000047466	H3K27me3	0	Rnf165; 8030462N17Rik	ring finger protein 165; RIKEN cDNA 8030462N17 gene
18:80305807:80305808	0.00091718	ENSMUSG00000059852	H3K27me3	-9475	Kcng2	potassium voltage-gated channel, subfamily G, member 2
1:88242536:88242537	0.0984237	ENSMUSG00000079429		0	Heatr7b1	HEAT repeat containing 7B1
1:88301428:88301429	0.0516856	ENSMUSG00000036251	H3K27me3	0	Trpm8	transient receptor potential cation channel, subfamily M, member 8
1:88577596:88577597	0.267133	ENSMUSG00000062310	H3K27ac	-67711	Glrp1	glutamine repeat protein 1
19:41039362:41039363	-0.0343248	ENSMUSG00000025014		0	Dntt	deoxynucleotidyltransferase, terminal
19:44760608:44760609	0.405904	ENSMUSG00000004231	H3K27me3	0	Pax2	paired box gene 2
19:46763152:46763153	0.0697576	ENSMUSG00000064105	H3K4me1; H3K4me3; H3K79me2; H3K9ac	0	Cnnm2	cyclin M2
19:5649645:5649646	-0.054971	ENSMUSG00000024927	Enhancers; H3K27ac; H3K4me1; H3K9ac	-1516	Rela	v-rel reticuloendotheliosis viral oncogene homolog A (avian)
2:125722984:125722985	0.421348	ENSMUSG00000035109	H3K27me3	0	Shc4	SHC (Src homology 2 domain containing) family, member 4
2:127481812:127481813	0.166725	ENSMUSG00000079056	Bivalent; H3K27ac; H3K27me3; H3K4me3; H3K9ac	0	Kcnip3	Kv channel interacting protein 3, calsenilin
2:151576289:151576290	-0.0498628	ENSMUSG00000027456	H3K4me1; H3K4me3; H3K9ac	0	Sdcbp2	syndecan binding protein (syntenin) 2
2:156224117:156224118	0.201412	ENSMUSG00000038116	H3K36me3; H3K4me1	0	Phf20	PHD finger protein 20
2:166246798:166246799	-0.0314627	ENSMUSG00000006800	Enhancers; H3K27ac; H3K4me1; H3K4me3; H3K9ac	-91136	Sulf2	sulfatase 2
2:168089377:168089378	0.290061	ENSMUSG00000044641	H3K36me3; H3K79me2	0	Pard6b	par-6 (partitioning defective 6) homolog beta (C. elegans)
2:169700646:169700647	-0.0833797	ENSMUSG00000047907	Enhancers; H3K27ac; H3K4me1; H3K9ac	0	Tshz2	teashirt zinc finger family member 2
2:179838411:179838412	0.10718	ENSMUSG00000000305		0	Cdh4	cadherin 4
2:25163672:25163673	0.00496706	ENSMUSG00000078202	Enhancers; H3K27ac; H3K4me1; H3K9ac	17086	Nrarp	Notch-regulated ankyrin repeat protein
2:30902825:30902826	0.428413	ENSMUSG00000050737	H3K27me3	0	Ptges	prostaglandin E synthase
2:32779282:32779283	0.0348654	ENSMUSG00000053746; ENSMUSG00000038987	H3K27me3	0	Ptrh1; 1700019L03Rik	peptidyl-tRNA hydrolase 1 homolog (S. cerevisiae); RIKEN cDNA 1700019L03 gene
2:84774993:84774994	0.130045	ENSMUSG00000023224	H3K27ac; H3K4me3; H3K79me2; H3K9ac	0	Serping1	serine (or cysteine) peptidase inhibitor, clade G, member 1
3:138290397:138290398	-0.0766248	ENSMUSG00000074207	H3K27ac; H3K36me3	0	Adh1	alcohol dehydrogenase 1 (class I)
3:15380667:15380668	0.0705153	ENSMUSG00000044138	H3K27me3	0	Sirpb1a	signal-regulatory protein beta 1A
3:52600947:52600948	-0.0616613	ENSMUSG00000070490	Enhancers; H3K27ac; H3K4me1; H3K4me3; H3K9ac	11838	Gm10293	predicted pseudogene 10293
3:96520645:96520646	0.0126286	ENSMUSG00000038403	DNase	4540	Hfe2	hemochromatosis type 2 (juvenile) (human homolog)
4:117342269:117342270	-0.42067	ENSMUSG00000028677	H3K4me1	0	Rnf220	ring finger protein 220
4:120011960:120011961	0.120364	ENSMUSG00000028634	H3K4me1	0	Hivep3	human immunodeficiency virus type I enhancer binding protein 3
4:128180502:128180503	0.0290735	ENSMUSG00000028804		0	Csmd2	CUB and Sushi multiple domains 2
4:135658928:135658929	-0.050029	ENSMUSG00000062157	H3K4me1	27359	Il28ra	interleukin 28 receptor alpha
4:140750760:140750761	0.0189706	ENSMUSG00000025330	H3K4me1	0	Padi4	peptidyl arginine deiminase, type IV
4:140750796:140750797	0.0414863	ENSMUSG00000025330	H3K4me1	0	Padi4	peptidyl arginine deiminase, type IV
4:151874734:151874735	0.242105	ENSMUSG00000014592	H3K27me3	-12859	Camta1	calmodulin binding transcription activator 1
4:43937615:43937616	-0.0014522	ENSMUSG00000028476	H3K36me3	0	Reck	reversion-inducing-cysteine-rich protein with kazal motifs
4:46598418:46598419	0.286284	ENSMUSG00000028337	H3K27ac; H3K27me3; H3K9ac	0	Coro2a	coronin, actin binding protein 2A
4:46747085:46747086	0.204712	ENSMUSG00000039809	H3K36me3	0	Gabbr2	gamma-aminobutyric acid (GABA) B receptor, 2
5:105978265:105978266	0.0258323	ENSMUSG00000029290	H3K27me3	-62448	Zfp326	zinc finger protein 326
5:112279743:112279744	-0.120218	ENSMUSG00000029344	Enhancers; H3K27ac; H3K4me1; H3K4me3; H3K79me2; H3K9ac	0	Tpst2	protein-tyrosine sulfotransferase 2
5:113205706:113205707	-0.0842603	ENSMUSG00000066964	Enhancers; H3K27ac; H3K4me1; H3K79me2; H3K9ac	21203	Tmem211	transmembrane protein 211
5:120416976:120416977	-0.0739521	ENSMUSG00000029595	H3K27me3	14794	Lhx5	LIM homeobox protein 5
5:120492734:120492735	-5.598e-06	ENSMUSG00000029598	DNase; Enhancers; H3K27ac; H3K36me3; H3K4me1; H3K79me2; H3K9ac	0	Plbd2	phospholipase B domain containing 2
5:137785358:137785359	0.255453	ENSMUSG00000029726	Enhancers; H3K27ac; H3K36me3; H3K4me1; H3K4me3; H3K79me2; H3K9ac	0	Mepce	methylphosphate capping enzyme
5:139378197:139378198	-0.295495	ENSMUSG00000053553; ENSMUSG00000044197	Enhancers; H3K27ac; H3K4me1; H3K79me2; H3K9ac	0	3110082I17Rik; Gpr146	RIKEN cDNA 3110082I17 gene; G protein-coupled receptor 146
5:148741607:148741608	-0.161043	ENSMUSG00000041298	Enhancers; H3K27ac; H3K4me1; H3K4me3; H3K9ac	132725	Katnal1	katanin p60 subunit A-like 1
5:28082471:28082472	0.288573	ENSMUSG00000045294	H3K4me1	-3811	Insig1	insulin induced gene 1
5:28943639:28943640	-0.470198	ENSMUSG00000029130	H3K4me1	252353	Rnf32	ring finger protein 32
6:118250695:118250696	-0.207189	ENSMUSG00000030110	H3K27me3	-52952	Ret	ret proto-oncogene
6:3201538:3201539	0.023967	ENSMUSG00000047735	DNase	170719	Samd9l	sterile alpha motif domain containing 9-like
6:6290689:6290690	-0.466149	ENSMUSG00000015112	DNase; Enhancers; H3K27ac; H3K4me1; H3K9ac	-73517	Slc25a13	solute carrier family 25 (mitochondrial carrier, adenine nucleotide translocator), member 13
6:83048490:83048491	-0.226788	ENSMUSG00000000693	H3K27me3	0	Loxl3	lysyl oxidase-like 3
6:88190220:88190221	0.0123559	ENSMUSG00000015053	Bivalent; H3K27me3; H3K4me3; H3K9ac	3671	Gata2	GATA binding protein 2
6:99665752:99665753	-0.0341806	ENSMUSG00000030068; ENSMUSG00000093661	Bivalent; H3K27ac; H3K27me3; H3K4me3; H3K9ac	0	Eif4e3;	eukaryotic translation initiation factor 4E member 3;
7:140223262:140223263	0.00973673	ENSMUSG00000025461	H3K27me3	0	Cd163l1	CD163 molecule-like 1
7:140923199:140923200	-0.0817958	ENSMUSG00000038745	Enhancers; H3K27ac; H3K36me3; H3K4me1; H3K4me3; H3K9ac	0	Nlrp6	NLR family, pyrin domain containing 6
7:140923204:140923205	-0.0158785	ENSMUSG00000038745	Enhancers; H3K27ac; H3K36me3; H3K4me1; H3K4me3; H3K9ac	0	Nlrp6	NLR family, pyrin domain containing 6
7:19495168:19495169	0.302527	ENSMUSG00000011263	Enhancers; H3K27ac; H3K27me3; H3K4me1; H3K9ac	0	Exoc3l2	exocyst complex component 3-like 2
7:24617456:24617457	0.00783727	ENSMUSG00000074277	H3K36me3; H3K79me2	0	Phldb3	pleckstrin homology-like domain, family B, member 3
7:30819872:30819873	-0.29603	ENSMUSG00000051314	H3K4me1	0	Ffar2	free fatty acid receptor 2
7:31110921:31110922	-0.326626	ENSMUSG00000001249	Enhancers; H3K27ac; H3K36me3; H3K4me1; H3K4me3; H3K79me2; H3K9ac	0	Hpn	hepsin
7:3630474:3630475	0.0183339	ENSMUSG00000008373	Enhancers; H3K27ac; H3K4me1; H3K4me3; H3K79me2; H3K9ac	0	Prpf31	PRP31 pre-mRNA processing factor 31 homolog (yeast)
7:38061583:38061584	-0.00542043	ENSMUSG00000002068	Bivalent; H3K27me3; H3K4me1; H3K4me3; H3K9ac	36401	Ccne1	cyclin E1
7:67562572:67562573	-0.442758	ENSMUSG00000030556	Enhancers; H3K27ac; H3K4me1; H3K4me3; H3K79me2; H3K9ac	0	Lrrc28	leucine rich repeat containing 28
7:70358092:70358093	0.566429	ENSMUSG00000030551	Enhancers; H3K27ac; H3K36me3; H3K4me1; H3K4me3; H3K79me2; H3K9ac	0	Nr2f2	nuclear receptor subfamily 2, group F, member 2
7:98483525:98483526	0.0651308	ENSMUSG00000074003	Enhancers; H3K27ac; H3K4me1; H3K4me3; H3K9ac	-6234	Gucy2d	guanylate cyclase 2d
8:105935858:105935859	0.239717	ENSMUSG00000031897	H3K36me3; H3K4me1	0	Psmb10	proteasome (prosome, macropain) subunit, beta type 10
8:111889985:111889986	0.248456	ENSMUSG00000031952	H3K27me3	0	Chst5	carbohydrate (N-acetylglucosamine 6-O) sulfotransferase 5
8:119441680:119441681	-0.02493	ENSMUSG00000074063	Enhancers; H3K27ac; H3K36me3; H3K4me1; H3K4me3; H3K79me2; H3K9ac	0	Osgin1	oxidative stress induced growth inhibitor 1
8:120276105:120276106	-0.0113666	ENSMUSG00000092329	Enhancers; H3K27ac; H3K4me1; H3K4me3; H3K79me2; H3K9ac	0	Gm20388	predicted gene 20388
8:120411243:120411244	-0.325529	ENSMUSG00000092329	H3K4me1; H3K9ac	0	Gm20388	predicted gene 20388
8:122068376:122068377	-0.184939	ENSMUSG00000092329	Enhancers; H3K27ac; H3K4me1; H3K9ac	0	Gm20388	predicted gene 20388
8:123859860:123859861	-0.0527626	ENSMUSG00000092329; ENSMUSG00000031971	Bivalent; H3K27me3; H3K4me1; H3K4me3; H3K9ac	0	Gm20388; 1700054N08Rik	predicted gene 20388; RIKEN cDNA 1700054N08 gene
8:12941371:12941372	0.0158766	ENSMUSG00000031442	H3K27me3	0	Mcf2l	mcf.2 transforming sequence-like
8:33885748:33885749	0.044564	ENSMUSG00000031586	Enhancers; H3K27ac; H3K4me1; H3K4me3; H3K79me2; H3K9ac	0	Rbpms	RNA binding protein gene with multiple splicing
8:35589536:35589537	0.245266	ENSMUSG00000070056	Enhancers; H3K27ac; H3K4me1; H3K4me3; H3K79me2; H3K9ac	0	Mfhas1	malignant fibrous histiocytoma amplified sequence 1
8:3600628:3600629	-0.231428	ENSMUSG00000044433	H3K36me3; H3K79me2	0	Camsap3	calmodulin regulated spectrin-associated protein family, member 3
8:84745284:84745285	0.167544	ENSMUSG00000001911	Enhancers; H3K27ac; H3K4me1; H3K79me2; H3K9ac	0	Nfix	nuclear factor I/X
8:87468806:87468807	0.184632	ENSMUSG00000031654	H3K27me3; H3K4me1	56	Cbln1	cerebellin 1 precursor protein
9:106158774:106158775	0.0677146	ENSMUSG00000020258	DNase; Enhancers; H3K27ac; H3K4me1; H3K4me3; H3K79me2; H3K9ac	-637	Glyctk	glycerate kinase
9:119972340:119972341	-0.152878	ENSMUSG00000032515	Enhancers; H3K27ac; H3K36me3; H3K4me1; H3K79me2; H3K9ac	0	Csrnp1	cysteine-serine-rich nuclear protein 1
9:121707995:121707996	0.203444	ENSMUSG00000032526	H3K79me2	2394	Deb1	differentially expressed in B16F10 1
9:31349287:31349288	0.255593	ENSMUSG00000042496	H3K36me3	0	Prdm10	PR domain containing 10
9:58542348:58542349	-0.276331	ENSMUSG00000035914	Enhancers; H3K27ac; H3K4me1; H3K4me3; H3K79me2; H3K9ac	0	Cd276	CD276 antigen
9:64089190:64089191	-0.0145423	ENSMUSG00000032401	DNase; Enhancers; H3K27ac; H3K4me1; H3K9ac	27957	Lctl	lactase-like
9:70322357:70322358	-0.0889301	ENSMUSG00000032220	H3K36me3; H3K4me1; H3K79me2	0	Myo1e	myosin IE
9:71664670:71664671	-0.202621	ENSMUSG00000032232	H3K36me3; H3K4me1; H3K79me2	0	Cgnl1	cingulin-like 1
intercept	5.82793
