# Supplementary material for: Epigenetic aging signatures in mice livers are slowed by dwarfism, calorie restriction and rapamycin treatment
Source: Genome Biol. 2017 Mar 28;18:57. doi: 10.1186/s13059-017-1186-2 (PMC5371228; doi:10.1186/s13059-017-1186-2)
Supplement: Supplementary file 4 — Epigenetic age predictions of long-lived mice and wild-type controls. Tables describing the predictions of epigenetic age for long-lived mice and wild-type controls, including summary tables describing statistical tests that were performed using this underlying data (XLSX 51 kb) [file 13059_2017_1186_MOESM4_ESM.xlsx]

## Sheet: Wild type mice predictions
Wild type mice predictions: Relevant covariates and predictions of epigenetic age for wild type mice
Sample	Study	Chronological age (months)	gender	treatment	Epigenetic age (months)	Epi-actual (months)	mouse
15L_N_young	Ames	2	male	untreated	2.31585	0.315854	Ames
13L_N_young	Ames	2	male	untreated	2.58303	0.583029	Ames
14L_N_young	Ames	2	male	untreated	2.03722	0.0372244	Ames
6L_N_old	Ames	22	male	untreated	13.9563	-8.04367	Ames
7L_N_old	Ames	22	male	untreated	15.9348	-6.0652	Ames
8L_N_old	Ames	22	male	untreated	20.3038	-1.69616	Ames
Miller.CB1.Young.Rep1	UM-HET3	2	female	untreated	2.99694	0.996943	UM-HET3
Miller.CB3.Young.Rep3	UM-HET3	2	female	untreated	2.82808	0.828076	UM-HET3
Miller.CB4.Young.Rep4	UM-HET3	2	female	untreated	2.50896	0.508963	UM-HET3
Miller.CB6.Old.Rep1	UM-HET3	22	female	untreated	15.66	-6.34005	UM-HET3
Miller.CB8.Old.Rep2	UM-HET3	22	female	untreated	16.9131	-5.08686	UM-HET3
Miller.CB10.Old.Rep4	UM-HET3	22	female	untreated	18.0676	-3.93242	UM-HET3
SRS501473	SRP032932	2.1	male	high/high	2.84232	0.74232	C57BL6
SRS501496	SRP032932	2.1	male	high/high	2.91567	0.815667	C57BL6
SRS501483	SRP032932	2.1	male	high/high	3.8261	1.7261	C57BL6
SRS501495	SRP032932	2.1	male	high/high	2.90904	0.809036	C57BL6
SRS501491	SRP032932	2.1	male	high/high	2.30836	0.208358	C57BL6
SRS501485	SRP032932	2.1	male	high/high	2.17365	0.0736473	C57BL6
SRS501492	SRP032932	2.1	male	high/high	2.11684	0.0168389	C57BL6
SRS501493	SRP032932	2.1	male	high/high	2.75583	0.655829	C57BL6
SRS501484	SRP032932	2.1	male	high/high	2.82798	0.727982	C57BL6
SRS501501	SRP032932	2.1	male	high/low	1.57178	-0.528217	C57BL6
SRS501500	SRP032932	2.1	male	high/low	2.63311	0.533109	C57BL6
SRS501472	SRP032932	2.1	male	high/low	2.11939	0.0193864	C57BL6
SRS501502	SRP032932	2.1	male	high/low	2.31662	0.216623	C57BL6
SRS501470	SRP032932	2.1	male	high/low	3.02176	0.921762	C57BL6
SRS501503	SRP032932	2.1	male	high/low	2.69011	0.590114	C57BL6
SRS501476	SRP032932	2.1	male	high/low	4.01482	1.91482	C57BL6
SRS501499	SRP032932	2.1	male	high/low	3.34315	1.24315	C57BL6
SRS501498	SRP032932	2.1	male	high/low	2.76325	0.663249	C57BL6
SRS501477	SRP032932	2.1	male	high/low	3.71283	1.61283	C57BL6
SRS501481	SRP032932	2.1	male	low/high	2.27289	0.172888	C57BL6
SRS501494	SRP032932	2.1	male	low/high	1.98953	-0.110473	C57BL6
SRS501488	SRP032932	2.1	male	low/high	3.14787	1.04787	C57BL6
SRS501482	SRP032932	2.1	male	low/high	1.95756	-0.142437	C57BL6
SRS501507	SRP032932	2.1	male	low/high	2.39574	0.295741	C57BL6
SRS501486	SRP032932	2.1	male	low/high	1.44635	-0.653653	C57BL6
SRS501475	SRP032932	2.1	male	low/high	3.61135	1.51135	C57BL6
SRS501474	SRP032932	2.1	male	low/high	2.6353	0.535297	C57BL6
SRS501487	SRP032932	2.1	male	low/high	3.02444	0.924436	C57BL6
SRS501506	SRP032932	2.1	male	low/high	2.51273	0.412731	C57BL6
SRS501480	SRP032932	2.1	male	untreated	2.306	0.206001	C57BL6
SRS501478	SRP032932	2.1	male	untreated	2.60795	0.507951	C57BL6
SRS501479	SRP032932	2.1	male	untreated	1.64575	-0.454254	C57BL6
SRS501489	SRP032932	2.1	male	untreated	2.05856	-0.0414395	C57BL6
SRS501471	SRP032932	2.1	male	untreated	1.59904	-0.500962	C57BL6
SRS501490	SRP032932	2.1	male	untreated	3.08474	0.984736	C57BL6
SRS501468	SRP032932	2.1	male	untreated	2.63868	0.538682	C57BL6
SRS501504	SRP032932	2.1	male	untreated	2.43306	0.333057	C57BL6
SRS501505	SRP032932	2.1	male	untreated	2.79585	0.695854	C57BL6

## Sheet: Long-lived mice predictions
Long-lived mice predictions: Relevant covariates and predictions of epigenetic age for long-lived mice
Sample	Study	Chronological age (months)	gender	treatment	Epigenetic age (months)	Epi-actual (months)	mouse
9L_df_young	Ames	2	male	dwarf	0.726778	-1.27322	Ames
10L_df_young	Ames	2	male	dwarf	1.11514	-0.884856	Ames
11L_df_young	Ames	2	male	dwarf	0.546825	-1.45317	Ames
12L_df_young	Ames	2	male	dwarf	0.784828	-1.21517	Ames
1L_df_old	Ames	22	male	dwarf	7.199	-14.801	Ames
2L_df_old	Ames	22	male	dwarf	6.34573	-15.6543	Ames
3L_df_old	Ames	22	male	dwarf	5.84904	-16.151	Ames
4L_df_old	Ames	22	male	dwarf	7.19544	-14.8046	Ames
Miller.CB12.Rapa.Rep1	UM-HET3	22	female	Rapamycin treated	7.29916	-14.7008	UM-HET3
Miller.CB13.Rapa.Rep2	UM-HET3	22	female	Rapamycin treated	10.6745	-11.3255	UM-HET3
Miller.CB14.Rapa.Rep3	UM-HET3	22	female	Rapamycin treated	14.7259	-7.27415	UM-HET3
Miller.CB15.Rapa.Rep4	UM-HET3	22	female	Rapamycin treated	10.8758	-11.1242	UM-HET3
Miller.CB16.CR.Rep1	UM-HET3	22	female	Calorie restricted	6.89586	-15.1041	UM-HET3
Miller.CB17.CR.Rep2	UM-HET3	22	female	Calorie restricted	7.06573	-14.9343	UM-HET3
Miller.CB18.CR.Rep3	UM-HET3	22	female	Calorie restricted	8.05497	-13.945	UM-HET3
Miller.CB19.CR.Rep4	UM-HET3	22	female	Calorie restricted	7.99081	-14.0092	UM-HET3

## Sheet: Treatment vs wild type stats
Treatment vs wild type stats: Statistical tests performed for the difference in epigenetic age
Chronological age (months)	treatment	test	Untreated epigenetic age (mean)	Treated epigenetic age (mean)	Effect size (difference between means)	p-value
2	dwarf	t-test	2.31204	0.793394	1.51864	0.000527
22	dwarf	t-test	16.7317	6.64731	10.0844	0.001555
22	Rapa	t-test	16.8802	10.8938	5.98637	0.024796
22	CR	t-test	16.8802	7.50184	9.37838	3.7e-05
22	untreated Ames, untreated UMHET3, dwarf, rapa, CR	ANOVA				2.04042e-05
22	untreated UMHET3, rapa, CR	ANOVA				0.000887003

## Sheet: Wild type stats
Wild type stats: Statistical tests performed for the difference in epigenetic age due to strain or age
Chronological age compared	Mouse strains compared	Test	p-value	Variable compared
2, 2.1	Ames, UM-HET3,C57BL6	ANOVA	0.614541	mouse
22	Ames, UM-HET3	t-test	0.944349	mouse
2, 22	Ames	t-test	3.78627e-05	age
2, 22	UM-HET3	t-test	3.78627e-05	age
2, 2.1, 22	Ames, UM-HET3,C57BL6	ANOVA	0.00155903	age
