# Supplementary material for: Epigenetic aging signatures in mice livers are slowed by dwarfism, calorie restriction and rapamycin treatment
Source: Genome Biol. 2017 Mar 28;18:57. doi: 10.1186/s13059-017-1186-2 (PMC5371228; doi:10.1186/s13059-017-1186-2)
Supplement: Supplementary file 5 — The effects of age and treatments on the variance of PC1. The results of the multivariate linear regression for the independent variables age and treatment against PC1 of the 148 CpG markers used for UM-HET3 and Ames mice. (XLSX 9 kb) [file 13059_2017_1186_MOESM5_ESM.xlsx]

## Sheet: Sheet1
Additional File 5: The effects of age and treatments on the variance of PC1
UM-HET3 Mice	coef	std err	t	P>|t|	[95.0% Conf. Int.]
Intercept	-0.524	0.075	-6.952	1.53366e-05	-0.688 -0.360
Treatment (Calorie restriction)	-0.4656	0.097	-4.825	0.000415642	-0.676 -0.255
Treatment (Rapamycin)	-0.2269	0.097	-2.351	0.0366448	-0.437 -0.017
Age (months)	0.0674	0.005	13.959	8.81875e-09	0.057 0.078
Adjusted R2: 0.94
Pvalue (F statistic): 4.96E-08
Ames Mice	coef	std err	t	P>|t|	[95.0% Conf. Int.]
Intercept	-1.0432	0.035	-29.726	9.61099e-08	-1.129 -0.957
Treatment (Dwarfism)	-1.0432	0.035	-29.726	9.61099e-08	-1.129 -0.957
Age (months)	0.0764	0.004	17.004	2.64604e-06	0.065 0.087
Adjusted R2: 0.98
Pvalue (F statistic): 2.65E-06
